# Supplementary material for: Chlamydia trachomatis induces the transcriptional activity of host YAP in a Hippo-independent fashion
Source: Front Cell Infect Microbiol. 2023 Feb 27;13:1098420. doi: 10.3389/fcimb.2023.1098420 (PMC10008951; doi:10.3389/fcimb.2023.1098420)
Supplement: Supplementary file 1 [file Table_1.xlsx]

## Sheet: End1 L2 WT vs Mock
Symbol	ENSEMBL	L2-WT_FC	L2-WT_logFC	L2-WT_FDRP	CHEA_YAP	CTD_Fibrosis
CTB-13L3.1	ENSG00000273299	1221.68	10.2546	0.000101461	FALSE	FALSE
FADS1	ENSG00000149485	1066.95	10.0593	0.000233532	FALSE	TRUE
C6orf47	ENSG00000204439	368.85	8.52687	0.00326	FALSE	FALSE
TNFAIP6	ENSG00000123610	363.41	8.50547	0.00173	FALSE	TRUE
AL031666.2	ENSG00000267882	347.54	8.44105	0.00178	FALSE	FALSE
CCDC180	ENSG00000197816	313.18	8.29085	0.00338	FALSE	FALSE
CTD-2576F9.1	ENSG00000260521	221.63	7.79199	0.01365	FALSE	FALSE
TMEM80	ENSG00000177042	125.74	6.97431	0.01269	FALSE	FALSE
BMS1P12	ENSG00000224599	103.21	6.68948	0.03265	FALSE	FALSE
CTC-575I10.1	ENSG00000249293	96.99	6.59979	0.01837	FALSE	FALSE
ZNF658B	ENSG00000198566	87.63	6.45342	0.04066	FALSE	FALSE
ZNF593	ENSG00000142684	70.62	6.14206	0.03829	FALSE	FALSE
MIR146A	ENSG00000253522	69.07	6.11001	0.03147	FALSE	FALSE
APOBEC3A	ENSG00000128383	67.3	6.0725	0.03332	FALSE	FALSE
CTB-58E17.9	ENSG00000263975	66.39	6.05282	8.35513e-07	FALSE	FALSE
RP4-620F22.2	ENSG00000237568	65.07	6.02393	0.03119	FALSE	FALSE
CCL4	ENSG00000129277	62.83	5.97328	0.03654	FALSE	FALSE
CTA-384D8.34	ENSG00000273272	57.74	5.85156	0.04275	FALSE	FALSE
AC022816.2	ENSG00000230647	56.98	5.83239	0.04306	FALSE	FALSE
NUTM2A	ENSG00000184923	50.02	5.64429	0.07214	FALSE	FALSE
KLRC2	ENSG00000205809	45.19	5.49808	0.06452	FALSE	FALSE
RP11-693J15.5	ENSG00000205056	45.13	5.49609	0.05935	FALSE	FALSE
RP11-192H23.6	ENSG00000265287	44.89	5.48834	0.07212	FALSE	FALSE
CLDN23	ENSG00000253958	43.4	5.43962	0.07233	FALSE	TRUE
RP11-380P13.1	ENSG00000250137	42.52	5.41016	1.11187e-05	FALSE	FALSE
RP11-352D3.2	ENSG00000205300	41.49	5.37453	0.05935	FALSE	FALSE
AP006222.1	ENSG00000241670	37.8	5.24033	0.07797	FALSE	FALSE
BGLAP	ENSG00000242252	37.8	5.24033	0.07984	FALSE	TRUE
RP3-355L5.4	ENSG00000231628	37.43	5.22628	0.07704	FALSE	FALSE
CCDC103	ENSG00000167131	35.76	5.16031	0.08876	FALSE	FALSE
AC084219.3	ENSG00000267163	35.03	5.13056	0.0959	FALSE	FALSE
RP11-324E6.6	ENSG00000256249	33.43	5.063	0.08354	FALSE	FALSE
MALT1	ENSG00000172175	32.86	5.03822	0.08397	TRUE	TRUE
PTTG2	ENSG00000250254	32.38	5.01685	0.07647	FALSE	FALSE
RP3-430N8.10	ENSG00000269972	31.65	4.98414	0.09015	FALSE	FALSE
BBS5	ENSG00000163093	31.35	4.97018	0.02479	FALSE	FALSE
C11orf96	ENSG00000187479	31.21	4.96382	0.09282	FALSE	FALSE
ALMS1-IT1	ENSG00000230002	31.05	4.95643	0.10225	FALSE	FALSE
RP11-20I23.13	ENSG00000261613	30.99	4.95395	0.10578	FALSE	FALSE
IL20	ENSG00000162891	30.84	4.94676	0.07782	FALSE	FALSE
AC092669.1	ENSG00000244522	30.3	4.92109	0.09282	FALSE	FALSE
FCGR2B	ENSG00000072694	29.62	4.88866	0.08694	FALSE	TRUE
MMP13	ENSG00000137745	28.95	4.85526	0.09592	FALSE	TRUE
AP001462.6	ENSG00000269038	28.77	4.84666	0.0901	FALSE	FALSE
SGOL1-AS1	ENSG00000237485	27.47	4.77953	0.11045	FALSE	FALSE
CSF3	ENSG00000108342	27.35	4.7736	0	FALSE	TRUE
RP3-465N24.5	ENSG00000261349	26.54	4.73016	0.0932	FALSE	FALSE
ZMYND10-AS1	ENSG00000235058	26.13	4.70746	0.10225	FALSE	FALSE
RP11-794G24.1	ENSG00000256443	25.74	4.68607	0.12074	FALSE	FALSE
RP11-33B1.3	ENSG00000250950	24.54	4.61713	0.12096	FALSE	FALSE
RP11-13J8.1	ENSG00000232719	24.25	4.59967	0.10049	FALSE	FALSE
RP11-486M23.2	ENSG00000253182	23.78	4.57174	0.11269	FALSE	FALSE
AC004231.2	ENSG00000234477	23.6	4.56072	0.11436	FALSE	FALSE
RP4-736L20.3	ENSG00000271989	23.55	4.55754	0.11237	FALSE	FALSE
CTA-250D10.19	ENSG00000224883	22.9	4.51735	0.10784	FALSE	FALSE
KRT20	ENSG00000171431	22.87	4.51569	0.11257	FALSE	TRUE
RP11-248J18.2	ENSG00000269906	22.03	4.46164	0.13397	FALSE	FALSE
FLT3LG	ENSG00000090554	21.98	4.45782	0.000657047	FALSE	FALSE
AC123886.2	ENSG00000231536	21.71	4.43996	0.12872	FALSE	FALSE
KISS1R	ENSG00000116014	21.6	4.43315	0.13089	FALSE	FALSE
RP11-867G23.10	ENSG00000254510	21.57	4.43117	0.11997	FALSE	FALSE
CSF2	ENSG00000164400	21.05	4.39576	0	FALSE	TRUE
TMBIM4_1	ENSG00000228144	20.95	4.38865	4.52318e-09	FALSE	FALSE
IL8	ENSG00000169429	20.82	4.37979	0	FALSE	FALSE
CDRT4	ENSG00000239704	20.28	4.34178	0.16335	FALSE	TRUE
GRTP1-AS1	ENSG00000225083	20.03	4.32423	0.16129	FALSE	FALSE
OCLM	ENSG00000262180	19.68	4.29882	0.1537	FALSE	FALSE
ZNF709_1	ENSG00000242852	19.63	4.29468	0.17464	FALSE	FALSE
BX255923.3	ENSG00000240907	19.06	4.25222	0.00965	FALSE	FALSE
RP11-93B14.5	ENSG00000232803	18.89	4.23957	0.0172	FALSE	FALSE
INSM2	ENSG00000168348	18.74	4.22835	0.13351	TRUE	FALSE
AC131180.1	ENSG00000250852	18.58	4.21591	0.04986	FALSE	FALSE
KRTAP3-2	ENSG00000212900	18.26	4.19098	0.01247	FALSE	FALSE
RP11-434H6.6	ENSG00000273174	17.94	4.16544	0.14678	FALSE	FALSE
SPIN4-AS1	ENSG00000233661	17.83	4.15589	0.02702	FALSE	FALSE
USP30-AS1	ENSG00000256262	17.25	4.10826	0.01974	FALSE	FALSE
RP11-486P11.1	ENSG00000267055	17.09	4.09514	0.16944	FALSE	FALSE
VNN3	ENSG00000093134	16.47	4.04181	0.00314	FALSE	TRUE
RP6-206I17.4	ENSG00000240007	16.32	4.02857	0.000266409	FALSE	FALSE
CCL20	ENSG00000115009	16.29	4.02616	0	FALSE	TRUE
EGOT	ENSG00000235947	16.12	4.01117	0.16134	FALSE	FALSE
IFNL3	ENSG00000197110	16.03	4.00245	0.01676	FALSE	FALSE
RP11-397P13.6	ENSG00000227417	15.75	3.97764	0.20984	FALSE	FALSE
IL36G	ENSG00000136688	15.49	3.95345	0	FALSE	FALSE
GJB4	ENSG00000189433	15.49	3.95314	2.96004e-09	FALSE	FALSE
KLHDC7B	ENSG00000130487	15.46	3.95061	0.000612778	FALSE	FALSE
RSPO3	ENSG00000146374	14.95	3.90199	0.000955648	TRUE	TRUE
AC013463.2	ENSG00000236283	14.57	3.86487	0.19043	FALSE	FALSE
RP11-203B9.4	ENSG00000226803	14.5	3.85776	1.27645e-08	FALSE	FALSE
CTD-3185P2.2	ENSG00000269999	13.67	3.77279	0.20948	FALSE	FALSE
IFNL2	ENSG00000183709	13.66	3.77161	0.01782	FALSE	FALSE
PDZK1IP1	ENSG00000162366	13.37	3.74131	0.000902135	FALSE	TRUE
RP11-65I12.1	ENSG00000258395	13.24	3.72684	0.21198	FALSE	FALSE
RP11-356I2.1	ENSG00000234956	13.01	3.70207	0.03257	FALSE	FALSE
RP11-793H13.10	ENSG00000267281	13	3.70082	2.86091e-05	FALSE	FALSE
IL17C	ENSG00000124391	12.98	3.6981	0.02853	FALSE	FALSE
RP11-876N24.5	ENSG00000263013	12.95	3.69465	0.23327	FALSE	FALSE
CFB_2	ENSG00000243649	12.88	3.68677	1.22764e-14	FALSE	FALSE
CXCL10	ENSG00000169245	12.87	3.68544	0	FALSE	TRUE
GPR141	ENSG00000187037	12.85	3.68391	6.76215e-06	FALSE	FALSE
TNF	ENSG00000232810	12.78	3.67559	0.00358	FALSE	TRUE
VNN1	ENSG00000112299	12.38	3.62972	4.61233e-06	FALSE	TRUE
MEFV	ENSG00000103313	11.96	3.5807	0.00824	FALSE	FALSE
HOXC6	ENSG00000197757	11.8	3.56054	0.22627	FALSE	TRUE
ZNF750	ENSG00000141579	11.71	3.54983	5.35647e-05	FALSE	FALSE
RP11-350N15.4	ENSG00000255201	11.65	3.5422	0.05799	FALSE	FALSE
RP11-10J21.4	ENSG00000253307	11.5	3.52367	0.24041	FALSE	FALSE
IRGC	ENSG00000124449	11.16	3.48057	0.2431	FALSE	FALSE
SRP19	ENSG00000153037	11.1	3.47273	0.000207754	FALSE	FALSE
TRPV2	ENSG00000187688	11.07	3.46891	0.24363	FALSE	TRUE
SAA2-SAA4	ENSG00000255071	10.95	3.45223	3.03952e-08	FALSE	FALSE
RP3-468K18.6	ENSG00000270890	10.92	3.44909	0.27926	FALSE	FALSE
CTD-2369P2.2	ENSG00000175898	10.82	3.43528	0.000826714	FALSE	FALSE
CRYZL1	ENSG00000205758	10.74	3.42458	0.30296	FALSE	FALSE
SLIT1	ENSG00000187122	10.72	3.42275	0.27161	TRUE	FALSE
PSG1	ENSG00000231924	10.64	3.41176	0.0131	FALSE	FALSE
RP11-53M11.3	ENSG00000254142	10.56	3.40011	0.05434	FALSE	FALSE
PDCD4-AS1	ENSG00000203497	10.43	3.38329	0.26863	FALSE	FALSE
BCL2A1	ENSG00000140379	10.29	3.36349	9.46427e-06	FALSE	TRUE
MIR29A	ENSG00000226380	10.2	3.35	0	FALSE	FALSE
SLC28A3	ENSG00000197506	9.82	3.2953	6.01101e-06	TRUE	FALSE
IFNL1	ENSG00000182393	9.75	3.28551	0.01942	FALSE	FALSE
AC069547.1	ENSG00000269165	9.75	3.28502	3.52828e-06	FALSE	FALSE
RUFY4	ENSG00000188282	9.5	3.24765	0.00713	TRUE	FALSE
C8orf4	ENSG00000176907	9.35	3.22504	0.30937	FALSE	FALSE
IL6	ENSG00000136244	9.28	3.2135	0	FALSE	TRUE
CAMK1	ENSG00000134072	9.27	3.21197	0.000556946	FALSE	TRUE
RP11-362A1.1	ENSG00000257747	9.25	3.21003	0.02362	FALSE	FALSE
RP11-67A1.2	ENSG00000261864	9.21	3.20265	0.02782	FALSE	FALSE
AC074212.5	ENSG00000259605	9.17	3.19629	0.00441	FALSE	FALSE
AC137932.5	ENSG00000260279	9.07	3.18055	0.31823	FALSE	FALSE
NEURL3	ENSG00000163121	8.99	3.16886	0	FALSE	FALSE
C1orf68	ENSG00000198854	8.93	3.15868	1.54705e-06	FALSE	FALSE
LTB	ENSG00000227507	8.93	3.15861	0.02705	FALSE	TRUE
FAM157B	ENSG00000233013	8.82	3.14021	0.3124	FALSE	FALSE
CXCL11	ENSG00000169248	8.65	3.11233	0	FALSE	TRUE
RP11-519G16.5	ENSG00000259342	8.63	3.1089	0	FALSE	FALSE
SOHLH2	ENSG00000120669	8.53	3.093	0.02175	FALSE	FALSE
SERF1A	ENSG00000172058	8.52	3.0911	0.0395	FALSE	FALSE
PRDM1	ENSG00000057657	8.41	3.07208	0	FALSE	TRUE
RP11-402C9.1	ENSG00000248266	8.31	3.05487	0.32737	FALSE	FALSE
HSD17B1P1	ENSG00000108785	8.2	3.0356	0.32943	FALSE	FALSE
IL33	ENSG00000137033	8.19	3.03351	0.02663	FALSE	TRUE
DDX11L10	ENSG00000233614	8.13	3.02409	0.0977	FALSE	FALSE
RP11-79H23.3	ENSG00000261618	8.07	3.0123	2.76522e-05	FALSE	FALSE
CXorf49B	ENSG00000215113	8.01	3.00215	0.00294	FALSE	FALSE
RP1-261G23.7	ENSG00000272114	8.01	3.00155	0.000185396	FALSE	FALSE
AC002116.8	ENSG00000248101	7.99	2.99837	0.06289	FALSE	FALSE
TNFAIP3	ENSG00000118503	7.97	2.99427	0	TRUE	TRUE
ACSM1	ENSG00000166743	7.89	2.98057	0.33323	FALSE	FALSE
C1QTNF1	ENSG00000173918	7.8	2.96286	0.03193	FALSE	FALSE
CXCL1	ENSG00000163739	7.79	2.96145	0	FALSE	TRUE
SPDYE1	ENSG00000136206	7.76	2.95632	0.08207	FALSE	FALSE
SERPINB10	ENSG00000242550	7.66	2.93644	0.00028998	FALSE	FALSE
TNFRSF9	ENSG00000049249	7.61	2.92804	0.00127	FALSE	TRUE
TRPV3	ENSG00000167723	7.57	2.91991	0.02953	FALSE	FALSE
RP11-65L3.2	ENSG00000270277	7.57	2.9198	0	FALSE	FALSE
IL32	ENSG00000008517	7.45	2.89665	0	FALSE	FALSE
RP11-402P6.7	ENSG00000238106	7.41	2.88858	0.01612	FALSE	FALSE
RP11-504I13.3	ENSG00000263982	7.37	2.88221	0.11972	FALSE	FALSE
CTD-2184D3.7	ENSG00000259709	7.3	2.86845	0.38945	FALSE	FALSE
SAA2	ENSG00000134339	7.19	2.84571	0	FALSE	TRUE
IDO1	ENSG00000131203	7.18	2.84476	0.000286578	FALSE	TRUE
LINC01060	ENSG00000249378	7.04	2.8155	2.77781e-06	FALSE	FALSE
RP11-256L6.3	ENSG00000257878	7.04	2.81489	0.01583	FALSE	FALSE
RP11-702B10.2	ENSG00000273415	7.03	2.81357	3.82593e-05	FALSE	FALSE
IL1RL1	ENSG00000115602	6.81	2.76753	0.000138809	FALSE	TRUE
KRT34	ENSG00000131737	6.64	2.73031	0.000386525	FALSE	FALSE
CD69	ENSG00000110848	6.58	2.71803	0.38209	FALSE	TRUE
ZBP1	ENSG00000124256	6.55	2.7116	0	FALSE	TRUE
RP11-356K23.1	ENSG00000258752	6.53	2.70733	0.39037	FALSE	FALSE
CTA-384D8.35	ENSG00000272666	6.5	2.70088	2.18707e-10	FALSE	FALSE
SMPD4P1	ENSG00000223553	6.38	2.67443	0.03307	FALSE	FALSE
TUBB8P1	ENSG00000229298	6.36	2.66961	0.40908	FALSE	FALSE
CNGB1	ENSG00000070729	6.35	2.66701	0	FALSE	FALSE
FXYD1	ENSG00000266964	6.33	2.66294	0.40214	TRUE	TRUE
IFITM9P	ENSG00000213275	6.31	2.65843	0.03453	FALSE	FALSE
RP11-29H23.7	ENSG00000271267	6.27	2.64787	0.0476	FALSE	FALSE
RP11-66N24.3	ENSG00000258727	6.21	2.63378	0.04359	FALSE	FALSE
C6orf223	ENSG00000181577	6.11	2.61226	0.02004	FALSE	FALSE
LGALS9	ENSG00000168961	6.1	2.60904	0	FALSE	TRUE
RP1-80N2.2	ENSG00000226281	6.02	2.58877	0.04533	FALSE	FALSE
CA15P1	ENSG00000241527	5.97	2.57855	0.4063	FALSE	FALSE
RNU1-106P	ENSG00000207110	5.96	2.57483	0.41613	FALSE	FALSE
EXOC3L4	ENSG00000205436	5.88	2.55658	0.02333	TRUE	FALSE
BIRC3	ENSG00000023445	5.8	2.5371	0	FALSE	TRUE
LUCAT1	ENSG00000248323	5.79	2.53282	3.36237e-11	FALSE	FALSE
DUSP8	ENSG00000184545	5.78	2.53206	0.00147	FALSE	TRUE
DGCR11	ENSG00000273311	5.78	2.53091	0.0021	FALSE	FALSE
TUT1	ENSG00000149016	5.77	2.52818	0.09357	FALSE	FALSE
RP11-66B24.8	ENSG00000272639	5.74	2.52184	0.01365	FALSE	FALSE
AC023115.2	ENSG00000235885	5.69	2.50755	0.00888	FALSE	FALSE
SEPT14	ENSG00000154997	5.65	2.49914	0.19406	FALSE	FALSE
RP5-1029F21.4	ENSG00000263300	5.65	2.49749	0.11495	FALSE	FALSE
ZMYM6	ENSG00000163867	5.63	2.49411	0.00491	FALSE	TRUE
STEAP4	ENSG00000127954	5.62	2.49177	0.000906638	FALSE	TRUE
RPLP0P2	ENSG00000243742	5.62	2.49088	0	FALSE	FALSE
RP11-193H5.1	ENSG00000237250	5.61	2.48895	0.01129	FALSE	FALSE
SERPINA3	ENSG00000196136	5.56	2.47385	2.95587e-06	FALSE	TRUE
EMC3-AS1	ENSG00000180385	5.53	2.46739	0.01654	FALSE	FALSE
RP13-379O24.2	ENSG00000260542	5.46	2.45003	0.439	FALSE	FALSE
ASS1P6	ENSG00000215583	5.45	2.44635	0.43306	FALSE	FALSE
CXCL3	ENSG00000163734	5.44	2.44465	0	FALSE	TRUE
RHCG	ENSG00000140519	5.39	2.43028	0	FALSE	FALSE
SLC44A4	ENSG00000204385	5.37	2.42475	0	TRUE	TRUE
IL24	ENSG00000162892	5.36	2.42096	8.2505e-05	FALSE	TRUE
CTC-308K20.1	ENSG00000204758	5.31	2.40891	0.00333	FALSE	FALSE
CTD-2066L21.1	ENSG00000249102	5.3	2.40548	0.09089	FALSE	FALSE
IL23A	ENSG00000110944	5.27	2.39802	0.47046	FALSE	TRUE
FCF1P1	ENSG00000227436	5.27	2.39692	2.36305e-14	FALSE	FALSE
LCN2	ENSG00000148346	5.23	2.3859	0	FALSE	TRUE
RP11-402P6.11	ENSG00000231774	5.21	2.38061	0.02591	FALSE	FALSE
KRT33B	ENSG00000131738	5.2	2.37754	0	FALSE	FALSE
SERPINB2	ENSG00000197632	5.2	2.37738	0.10642	FALSE	TRUE
NFATC2	ENSG00000101096	5.14	2.36304	5.89889e-06	FALSE	TRUE
AP000640.2	ENSG00000255355	5.11	2.35467	0.00753	FALSE	FALSE
SPRR2A	ENSG00000241794	5.09	2.34625	0.000995269	FALSE	FALSE
SPRR2D	ENSG00000163216	5.04	2.33211	3.73246e-07	FALSE	FALSE
CTD-2319I12.1	ENSG00000261040	4.98	2.31673	0.03514	FALSE	FALSE
DLL4	ENSG00000128917	4.97	2.31196	0.00211	FALSE	TRUE
EBI3	ENSG00000105246	4.96	2.30913	0.00263	FALSE	TRUE
ZP4	ENSG00000116996	4.92	2.30001	0.10327	FALSE	FALSE
C9orf170	ENSG00000204446	4.92	2.29924	0.00739	FALSE	FALSE
RP3-402G11.28	ENSG00000273137	4.92	2.29754	0.00164	FALSE	FALSE
AC004980.9	ENSG00000230305	4.88	2.28557	0.04328	FALSE	FALSE
CLDN14	ENSG00000159261	4.86	2.27981	0.03614	FALSE	TRUE
EDN1	ENSG00000078401	4.85	2.27815	1.27215e-08	FALSE	TRUE
CR1L	ENSG00000197721	4.8	2.26333	0.000609094	FALSE	TRUE
SLC6A14	ENSG00000087916	4.79	2.26044	0.03303	FALSE	FALSE
AFF3	ENSG00000144218	4.79	2.25982	0.013	TRUE	TRUE
EGR4	ENSG00000135625	4.78	2.25792	0.05463	FALSE	TRUE
MYO1G	ENSG00000136286	4.77	2.25275	0.06164	FALSE	FALSE
LRRC4	ENSG00000128594	4.76	2.24956	0.00421	FALSE	FALSE
SERPINA5	ENSG00000188488	4.73	2.24111	0.000870888	FALSE	FALSE
IRAK2	ENSG00000134070	4.71	2.23633	0	FALSE	TRUE
IL2RG	ENSG00000147168	4.7	2.23285	0.05602	FALSE	TRUE
PLA2G4C	ENSG00000105499	4.65	2.21706	0.000114454	FALSE	FALSE
AC003092.1	ENSG00000236453	4.65	2.21697	0.02073	FALSE	FALSE
IFNB1	ENSG00000171855	4.63	2.21004	0.00216	FALSE	TRUE
RP11-644C3.1	ENSG00000232461	4.62	2.20902	0.0556	FALSE	FALSE
RP4-607J23.2	ENSG00000272782	4.62	2.2069	8.0092e-05	FALSE	FALSE
GBP5	ENSG00000154451	4.57	2.193	0	FALSE	FALSE
RNASE7	ENSG00000165799	4.56	2.18806	0	FALSE	FALSE
SAA1	ENSG00000173432	4.55	2.18637	0.09366	FALSE	TRUE
OTOP3	ENSG00000182938	4.55	2.18573	0	FALSE	FALSE
CHIC2	ENSG00000109220	4.54	2.18202	9.17931e-10	FALSE	TRUE
RP11-669M16.1	ENSG00000249988	4.51	2.17186	0.06086	FALSE	FALSE
ART3	ENSG00000156219	4.48	2.16511	5.11664e-10	FALSE	TRUE
DIRC3	ENSG00000231672	4.48	2.16445	0.22064	FALSE	FALSE
RP11-2C24.4	ENSG00000260899	4.47	2.16177	0	FALSE	FALSE
RP4-553F4.6	ENSG00000230753	4.46	2.15745	0.00783	FALSE	FALSE
CTSS	ENSG00000163131	4.42	2.14272	0	FALSE	TRUE
MUC13	ENSG00000173702	4.38	2.13075	0.01586	FALSE	TRUE
RP11-184A2.3	ENSG00000229672	4.35	2.12092	6.71698e-08	FALSE	FALSE
RP13-631K18.5	ENSG00000255400	4.34	2.11927	0.000419859	FALSE	FALSE
SLC5A1	ENSG00000100170	4.33	2.1128	0.05603	TRUE	TRUE
CXCL2	ENSG00000081041	4.32	2.10941	0	FALSE	TRUE
IL13RA2	ENSG00000123496	4.25	2.08902	1.17446e-06	FALSE	TRUE
RP11-519G16.3	ENSG00000259354	4.22	2.07704	4.51418e-14	FALSE	FALSE
SSUH2	ENSG00000125046	4.21	2.07272	3.53372e-05	FALSE	FALSE
CLDN4	ENSG00000189143	4.19	2.06546	0	FALSE	TRUE
SH3GL2	ENSG00000107295	4.16	2.05675	0.00252	FALSE	FALSE
RP11-796E2.4	ENSG00000245904	4.16	2.05562	0.0053	FALSE	FALSE
CTC-479C5.17	ENSG00000267660	4.15	2.05363	0.13245	FALSE	FALSE
GIMAP2	ENSG00000106560	4.14	2.05067	0.03592	FALSE	FALSE
TMPRSS2	ENSG00000184012	4.14	2.04958	0.08846	TRUE	TRUE
ASPG	ENSG00000166183	4.13	2.04587	0.05932	FALSE	TRUE
S100A8	ENSG00000143546	4.12	2.04093	0.03299	FALSE	TRUE
CCL5	ENSG00000161570	4.09	2.03091	0	FALSE	FALSE
TRAF1	ENSG00000056558	4.01	2.00539	0	FALSE	TRUE
CTD-2619J13.14	ENSG00000232098	3.96	1.98386	0.11591	FALSE	FALSE
GPR37L1	ENSG00000170075	3.92	1.97085	0.0032	TRUE	FALSE
MC1R	ENSG00000258839	3.92	1.96959	0.02486	FALSE	FALSE
MAP3K8	ENSG00000107968	3.91	1.96823	0	FALSE	TRUE
ODF3B	ENSG00000177989	3.91	1.9681	0	FALSE	FALSE
KCNQ5-IT1	ENSG00000233844	3.88	1.95768	0.57748	FALSE	FALSE
ICAM1	ENSG00000090339	3.87	1.95388	0	FALSE	TRUE
GBP4	ENSG00000162654	3.85	1.94421	0	FALSE	TRUE
BBC3	ENSG00000105327	3.83	1.93694	1.73632e-10	FALSE	TRUE
TLR2	ENSG00000137462	3.83	1.93668	0	FALSE	TRUE
PCOLCE-AS1	ENSG00000224729	3.83	1.93646	0.26355	FALSE	FALSE
TNIP3	ENSG00000050730	3.82	1.93436	3.54913e-12	FALSE	FALSE
SMTNL1	ENSG00000214872	3.82	1.93385	0.02481	FALSE	FALSE
IMPA1P	ENSG00000251521	3.82	1.93312	0.30475	FALSE	FALSE
ITGB3_1	ENSG00000259207	3.81	1.92947	0.17398	FALSE	FALSE
SOD2	ENSG00000112096	3.79	1.92344	0	FALSE	TRUE
AP000593.7	ENSG00000255843	3.78	1.918	0.31563	FALSE	FALSE
NR4A3	ENSG00000119508	3.76	1.9096	0.0131	TRUE	TRUE
HIST2H2BC	ENSG00000203819	3.75	1.90701	0.24101	FALSE	FALSE
PTGS2	ENSG00000073756	3.73	1.9003	0	FALSE	TRUE
TMPPE	ENSG00000188167	3.7	1.88707	0.04619	FALSE	FALSE
KYNU	ENSG00000115919	3.69	1.88295	0	FALSE	TRUE
TNFRSF1B	ENSG00000028137	3.68	1.88161	2.09076e-11	FALSE	TRUE
FYB	ENSG00000082074	3.68	1.88126	0	FALSE	FALSE
CHAD	ENSG00000136457	3.67	1.87608	0.15944	FALSE	TRUE
ZNF747_1	ENSG00000261459	3.67	1.87396	0.02645	FALSE	FALSE
TNFAIP2	ENSG00000185215	3.66	1.87303	0	FALSE	TRUE
GK3P	ENSG00000229894	3.65	1.8674	0.58822	FALSE	FALSE
ZNF841	ENSG00000197608	3.64	1.86359	6.55893e-09	FALSE	FALSE
AC002076.10	ENSG00000234695	3.62	1.85706	0.58512	FALSE	FALSE
SGPP2	ENSG00000163082	3.61	1.85399	1.43399e-13	FALSE	FALSE
RP11-484D2.4	ENSG00000254577	3.59	1.84264	0.01237	FALSE	FALSE
NFKBIA	ENSG00000100906	3.58	1.84134	0	FALSE	TRUE
INHBA	ENSG00000122641	3.57	1.8373	0	TRUE	TRUE
FAM83E	ENSG00000105523	3.55	1.82745	0.00497	FALSE	FALSE
AC007098.1	ENSG00000226605	3.55	1.8267	0.04721	FALSE	FALSE
TNIP1	ENSG00000145901	3.54	1.82489	0	FALSE	TRUE
RP11-169D4.1	ENSG00000227467	3.54	1.82473	0.01926	FALSE	FALSE
RP1-28O10.1	ENSG00000227591	3.53	1.81924	1.83874e-11	FALSE	FALSE
LINC01137	ENSG00000233621	3.52	1.81595	1.76653e-10	FALSE	FALSE
HBEGF	ENSG00000113070	3.5	1.80834	0.03213	FALSE	TRUE
C12orf56	ENSG00000185306	3.5	1.80765	0	FALSE	FALSE
C9	ENSG00000113600	3.48	1.79985	4.17355e-15	FALSE	TRUE
PI3	ENSG00000124102	3.47	1.79541	0.00138	FALSE	FALSE
RND1	ENSG00000172602	3.47	1.79357	9.67101e-10	FALSE	TRUE
LRP2	ENSG00000081479	3.45	1.78627	0.00138	FALSE	TRUE
HCG4P7	ENSG00000230521	3.45	1.78601	0.00499	FALSE	FALSE
FA2H	ENSG00000103089	3.42	1.77287	0.00593	TRUE	TRUE
PDGFRL	ENSG00000104213	3.41	1.7699	0.00208	FALSE	TRUE
CSPG4P5	ENSG00000272887	3.37	1.75436	0.61221	FALSE	FALSE
NPHS1	ENSG00000161270	3.36	1.74678	0.60787	TRUE	TRUE
ZMYND15	ENSG00000141497	3.35	1.74509	0.00378	FALSE	FALSE
FOSB	ENSG00000125740	3.34	1.74119	3.01314e-13	FALSE	TRUE
ESM1	ENSG00000164283	3.34	1.74106	2.90408e-05	TRUE	TRUE
AP001468.1	ENSG00000235878	3.34	1.73874	2.20963e-05	FALSE	FALSE
PSORS1C2	ENSG00000204538	3.33	1.73354	0.05113	FALSE	FALSE
LAMP3	ENSG00000078081	3.32	1.73163	0	FALSE	TRUE
CLDN1	ENSG00000163347	3.32	1.73151	0	FALSE	TRUE
AP001631.10	ENSG00000228120	3.31	1.72866	0.02295	FALSE	FALSE
RP11-382B18.3	ENSG00000263070	3.31	1.72808	0.24329	FALSE	FALSE
RET	ENSG00000165731	3.29	1.71985	0	FALSE	TRUE
MX2	ENSG00000183486	3.29	1.71716	0.00751	FALSE	TRUE
SDR16C5	ENSG00000170786	3.28	1.71475	6.8348e-11	FALSE	FALSE
C11orf82	ENSG00000165490	3.26	1.70408	0.12175	FALSE	FALSE
LIPH	ENSG00000163898	3.25	1.70165	1.60552e-14	FALSE	TRUE
RP3-510L9.1	ENSG00000247925	3.25	1.6997	0	FALSE	FALSE
ZC3H12A	ENSG00000163874	3.23	1.69133	0	FALSE	TRUE
ST20-MTHFS	ENSG00000259332	3.22	1.68533	0.29539	FALSE	FALSE
EID3	ENSG00000255150	3.21	1.68071	0.39042	FALSE	TRUE
RP4-781K5.7	ENSG00000224037	3.16	1.65932	0.02075	FALSE	FALSE
RP11-153M7.3	ENSG00000250771	3.15	1.65566	0.04125	FALSE	FALSE
RP11-19P22.8	ENSG00000266872	3.15	1.6547	0.0023	FALSE	FALSE
PTX3	ENSG00000163661	3.14	1.65252	0.13006	TRUE	TRUE
MMP9	ENSG00000100985	3.13	1.64481	4.58592e-07	FALSE	TRUE
AC093110.3	ENSG00000238018	3.13	1.6443	4.00012e-06	FALSE	FALSE
NFKBIZ	ENSG00000144802	3.12	1.64354	0.23757	FALSE	TRUE
AC114730.7	ENSG00000234793	3.12	1.64299	0	FALSE	FALSE
G0S2	ENSG00000123689	3.11	1.63866	0	FALSE	TRUE
THEMIS2	ENSG00000130775	3.09	1.62819	0	FALSE	FALSE
MGAM	ENSG00000257335	3.09	1.62717	0.00575	FALSE	FALSE
AC002985.3	ENSG00000268193	3.09	1.62619	0.03017	FALSE	FALSE
NOD2	ENSG00000167207	3.07	1.61755	9.93889e-09	FALSE	FALSE
OVOL1	ENSG00000172818	3.07	1.61591	0.000140838	FALSE	TRUE
GEM	ENSG00000164949	3.05	1.61089	6.84813e-07	FALSE	TRUE
HSPA6	ENSG00000173110	3.05	1.6107	0	FALSE	TRUE
C1S	ENSG00000182326	3.05	1.60906	2.06351e-08	FALSE	TRUE
SPRR2E	ENSG00000203785	3.05	1.60831	0.21194	FALSE	FALSE
IL10RA	ENSG00000110324	3.04	1.60535	0.04309	FALSE	TRUE
CMPK2	ENSG00000134326	3.02	1.59426	0	FALSE	TRUE
PLAU	ENSG00000122861	3.01	1.59215	0.00857	FALSE	TRUE
CTD-2528L19.4	ENSG00000267552	3.01	1.59211	0	FALSE	FALSE
GBP2	ENSG00000162645	3	1.5872	0.0136	TRUE	TRUE
CTD-2369P2.8	ENSG00000267607	3	1.5855	0.000587418	FALSE	FALSE
ANKRD33B	ENSG00000164236	2.99	1.5819	0.000736679	FALSE	FALSE
MMP10	ENSG00000166670	2.99	1.57895	8.7526e-05	FALSE	TRUE
FAM185BP	ENSG00000214439	2.98	1.57433	0.000348455	FALSE	FALSE
AC008964.1	ENSG00000269215	2.98	1.57401	0.02263	FALSE	FALSE
HAPLN3	ENSG00000140511	2.96	1.56724	0.01863	TRUE	FALSE
C12orf79	ENSG00000257242	2.96	1.56593	7.32855e-05	FALSE	FALSE
CTD-2260A17.1	ENSG00000248734	2.95	1.55947	0.12689	FALSE	FALSE
PPP1R15A	ENSG00000087074	2.94	1.55626	0	TRUE	TRUE
SEMA7A	ENSG00000138623	2.94	1.55497	0	FALSE	TRUE
PCDH17	ENSG00000118946	2.93	1.54951	0.00188	TRUE	TRUE
GBP1P1	ENSG00000225492	2.91	1.53854	2.93357e-05	FALSE	FALSE
IGFL1	ENSG00000188293	2.9	1.53536	0.13246	FALSE	FALSE
HOXB9	ENSG00000170689	2.89	1.53158	3.53093e-08	FALSE	TRUE
STAT5A	ENSG00000126561	2.88	1.52502	0	FALSE	TRUE
MAFF	ENSG00000185022	2.87	1.521	0.02762	FALSE	TRUE
C15orf62	ENSG00000188277	2.87	1.52005	0	FALSE	FALSE
SLC2A12	ENSG00000146411	2.86	1.51731	9.14255e-11	FALSE	FALSE
C19orf77	ENSG00000095932	2.85	1.51142	0	FALSE	FALSE
C1R	ENSG00000159403	2.85	1.50901	0.17943	FALSE	TRUE
TRIM22	ENSG00000132274	2.84	1.50761	8.49684e-06	FALSE	FALSE
RP5-1021I20.5	ENSG00000258891	2.84	1.50552	0	FALSE	FALSE
TAS2R14	ENSG00000212127	2.83	1.50287	0.000905203	FALSE	FALSE
RP11-4C20.4	ENSG00000227076	2.82	1.49346	0.02607	FALSE	FALSE
TGM1	ENSG00000092295	2.81	1.4896	0.36558	FALSE	TRUE
RP11-235E17.6	ENSG00000262903	2.81	1.48926	0	FALSE	FALSE
IFITM1	ENSG00000185885	2.8	1.48464	0	FALSE	TRUE
LMO2	ENSG00000135363	2.78	1.4764	0	FALSE	TRUE
VGLL3	ENSG00000206538	2.78	1.47591	0.15523	FALSE	TRUE
RP4-655J12.4	ENSG00000233154	2.78	1.4728	0.05513	FALSE	FALSE
AC098823.3	ENSG00000226125	2.77	1.46932	0.02305	FALSE	FALSE
GBP1	ENSG00000117228	2.76	1.46422	0	FALSE	TRUE
RP11-290F20.2	ENSG00000233077	2.76	1.46221	0.0224	FALSE	FALSE
SOCS3	ENSG00000184557	2.75	1.46171	0	FALSE	TRUE
AC005863.1	ENSG00000205325	2.75	1.45945	0.15562	FALSE	FALSE
RP11-845M18.6	ENSG00000257829	2.75	1.45901	0.13998	FALSE	FALSE
IL2RB	ENSG00000100385	2.74	1.45577	0.3415	FALSE	TRUE
NT5C3A	ENSG00000122643	2.74	1.4539	0	FALSE	FALSE
TSLP	ENSG00000145777	2.74	1.45267	0.01515	FALSE	TRUE
TYMP	ENSG00000025708	2.73	1.45069	0	FALSE	TRUE
DHDH	ENSG00000104808	2.73	1.44914	0.69784	FALSE	TRUE
FAM47E-STBD1_2	ENSG00000118804	2.73	1.44819	0.02215	FALSE	FALSE
SLAMF9	ENSG00000162723	2.73	1.44641	0.01757	FALSE	FALSE
IL1B	ENSG00000125538	2.72	1.44593	0	FALSE	TRUE
ENO2	ENSG00000111674	2.7	1.4345	1.91138e-13	FALSE	TRUE
CARD14	ENSG00000141527	2.7	1.43366	0.02778	FALSE	FALSE
LINC00520	ENSG00000258791	2.7	1.43335	8.89236e-05	FALSE	FALSE
SLPI	ENSG00000124107	2.69	1.42866	0.01153	FALSE	TRUE
RASSF10	ENSG00000189431	2.69	1.42628	2.91124e-12	TRUE	FALSE
KRTAP2-3	ENSG00000212724	2.68	1.42353	0.20365	FALSE	FALSE
HLA-DQB1-AS1	ENSG00000223534	2.68	1.4219	1.30735e-13	FALSE	FALSE
ETV7	ENSG00000010030	2.67	1.41901	0.00795	FALSE	FALSE
PPFIA4	ENSG00000143847	2.67	1.41845	4.17544e-14	FALSE	FALSE
C10orf10	ENSG00000165507	2.67	1.41821	0	FALSE	FALSE
OCLN	ENSG00000197822	2.67	1.41582	5.38626e-10	FALSE	TRUE
ZNF564	ENSG00000249709	2.67	1.41551	0	FALSE	FALSE
IL4I1	ENSG00000104951	2.66	1.41347	6.74813e-08	FALSE	TRUE
RP11-356I2.4	ENSG00000237499	2.66	1.41026	0.0929	FALSE	FALSE
SRGAP2C	ENSG00000171943	2.64	1.39801	0.24706	FALSE	FALSE
KIAA0391_1	ENSG00000100890	2.63	1.39734	0.05621	FALSE	FALSE
ENKUR	ENSG00000151023	2.63	1.39573	1.34963e-07	FALSE	FALSE
PLA2G4E	ENSG00000188089	2.63	1.39278	0.02725	FALSE	FALSE
NUAK2	ENSG00000163545	2.62	1.39158	6.204e-06	FALSE	TRUE
CORO6	ENSG00000167549	2.62	1.38941	0	FALSE	FALSE
IRF7	ENSG00000185507	2.62	1.38938	0.50152	FALSE	TRUE
TEN1-CDK3	ENSG00000261408	2.62	1.38855	0	FALSE	FALSE
GMPR	ENSG00000137198	2.61	1.38642	0.000678411	TRUE	TRUE
AC020594.5	ENSG00000237133	2.61	1.38448	0.30545	FALSE	FALSE
RNF223	ENSG00000237330	2.61	1.38438	1.59266e-09	FALSE	FALSE
CTC-497E21.5	ENSG00000255558	2.61	1.38169	0.03005	FALSE	FALSE
AATK	ENSG00000181409	2.6	1.37929	0.11172	FALSE	FALSE
CXorf49	ENSG00000215115	2.6	1.37879	0.02933	FALSE	FALSE
TNFSF10	ENSG00000121858	2.59	1.37571	0.000139343	FALSE	TRUE
AP000695.6	ENSG00000230479	2.59	1.37487	0.000425655	FALSE	FALSE
LINC00514	ENSG00000262152	2.59	1.37452	4.17355e-15	FALSE	FALSE
IFI35	ENSG00000068079	2.58	1.37014	0	FALSE	TRUE
HCP5	ENSG00000206337	2.58	1.36567	0	FALSE	TRUE
CSF1	ENSG00000184371	2.57	1.36166	0	FALSE	TRUE
RP1-209A6.1	ENSG00000233358	2.57	1.3613	0.21013	FALSE	FALSE
KRT81	ENSG00000205426	2.56	1.35559	0.29405	FALSE	FALSE
CTB-39G8.3	ENSG00000267344	2.56	1.35556	0.10833	FALSE	FALSE
LIF	ENSG00000128342	2.55	1.35153	0	TRUE	TRUE
RP11-473I1.5	ENSG00000260349	2.55	1.34776	0.14124	FALSE	FALSE
HDAC9	ENSG00000048052	2.54	1.34613	0	FALSE	TRUE
RP11-221N13.4	ENSG00000256915	2.54	1.34373	0.03878	FALSE	FALSE
EFNA1	ENSG00000169242	2.53	1.33909	0	FALSE	TRUE
RP11-400L8.2	ENSG00000239300	2.53	1.33805	0.37405	FALSE	FALSE
RP11-845M18.7	ENSG00000257830	2.53	1.33801	0.19118	FALSE	FALSE
RELB	ENSG00000104856	2.52	1.33234	2.8558e-07	FALSE	TRUE
NR4A2	ENSG00000153234	2.52	1.33059	0	FALSE	TRUE
NR4A1	ENSG00000123358	2.51	1.32993	0.02829	FALSE	TRUE
PNRC1	ENSG00000146278	2.51	1.32988	0.000804864	FALSE	TRUE
TRIML2	ENSG00000179046	2.51	1.32946	0	FALSE	FALSE
KCTD11	ENSG00000213859	2.51	1.32678	0	FALSE	TRUE
ASNSP1	ENSG00000248498	2.51	1.32654	0.000436868	FALSE	FALSE
RP11-1100L3.8	ENSG00000259884	2.51	1.32609	0.01832	FALSE	FALSE
CTD-2521M24.9	ENSG00000269640	2.51	1.32508	4.17355e-15	FALSE	FALSE
PELI2	ENSG00000139946	2.49	1.31782	0.00312	FALSE	TRUE
AQP7P4	ENSG00000176115	2.49	1.317	0.31074	FALSE	FALSE
RP11-420G6.4	ENSG00000230438	2.49	1.31565	0.029	FALSE	FALSE
IRF6	ENSG00000117595	2.48	1.31264	0.29946	FALSE	TRUE
NINJ1	ENSG00000131669	2.48	1.31194	0.04975	FALSE	TRUE
KIAA1239	ENSG00000174145	2.48	1.31014	0	FALSE	FALSE
RP11-625L16.3	ENSG00000256482	2.48	1.30802	0	FALSE	FALSE
SLC9A2	ENSG00000115616	2.47	1.30669	0	FALSE	FALSE
TRANK1	ENSG00000168016	2.47	1.3065	0.51393	FALSE	FALSE
OSBP2	ENSG00000184792	2.47	1.30635	0.02093	TRUE	FALSE
HLA-F	ENSG00000204642	2.47	1.3044	0	FALSE	TRUE
RP11-18H7.1	ENSG00000242622	2.47	1.30375	0.01962	FALSE	FALSE
TRIM6-TRIM34	ENSG00000258588	2.47	1.30367	0	FALSE	FALSE
RP11-815J4.5	ENSG00000267478	2.47	1.3023	4.04781e-10	FALSE	FALSE
WFDC2	ENSG00000101443	2.46	1.30107	1.05983e-11	FALSE	TRUE
KIAA1755	ENSG00000149633	2.46	1.30066	0	FALSE	FALSE
SMG8	ENSG00000167447	2.46	1.29737	2.58255e-11	FALSE	FALSE
PELI1	ENSG00000197329	2.46	1.297	4.55075e-05	TRUE	TRUE
OAS1	ENSG00000089127	2.45	1.29549	0.22036	FALSE	TRUE
IL1A	ENSG00000115008	2.45	1.29385	0.06052	FALSE	TRUE
CD68	ENSG00000129226	2.45	1.29366	0	TRUE	TRUE
KRT86	ENSG00000170442	2.45	1.2934	0	FALSE	FALSE
FAM209B	ENSG00000213714	2.45	1.29211	0	FALSE	FALSE
CTD-2369P2.5	ENSG00000266978	2.45	1.29154	0.000906288	FALSE	FALSE
KRT23	ENSG00000108244	2.44	1.28867	1.32336e-12	FALSE	TRUE
ISG15	ENSG00000187608	2.44	1.28711	0.000893917	FALSE	TRUE
RP11-416L21.2	ENSG00000271134	2.44	1.28602	0.04756	FALSE	FALSE
RP11-770G2.5	ENSG00000255404	2.42	1.27732	0.02654	FALSE	FALSE
BMP2	ENSG00000125845	2.41	1.27197	0.0483	FALSE	TRUE
RASGEF1B	ENSG00000138670	2.41	1.27119	3.02469e-09	FALSE	FALSE
DUSP10	ENSG00000143507	2.41	1.271	0	TRUE	TRUE
NFKBIE	ENSG00000146232	2.41	1.27069	0.24484	FALSE	TRUE
TAP1	ENSG00000168394	2.41	1.26916	0	FALSE	TRUE
AC007040.8	ENSG00000236469	2.41	1.26701	0	FALSE	FALSE
RAB30-AS1	ENSG00000246067	2.41	1.26666	0.04286	FALSE	FALSE
CTD-2319I12.2	ENSG00000267416	2.41	1.26652	0.03653	FALSE	FALSE
RASGRP3	ENSG00000152689	2.4	1.26507	0.000329948	FALSE	FALSE
CYP24A1	ENSG00000019186	2.39	1.25899	0.00143	FALSE	TRUE
NFKB2	ENSG00000077150	2.39	1.2581	0	FALSE	TRUE
LACTB	ENSG00000103642	2.39	1.25722	0	FALSE	FALSE
STX11	ENSG00000135604	2.39	1.25467	0.00239	FALSE	TRUE
NUPR1	ENSG00000176046	2.38	1.25045	0	FALSE	TRUE
USP18	ENSG00000184979	2.38	1.24967	0.28114	FALSE	TRUE
KDM7A	ENSG00000006459	2.37	1.24791	0.35298	TRUE	FALSE
IFFO2	ENSG00000169991	2.37	1.24773	7.24517e-07	FALSE	FALSE
CLEC7A	ENSG00000172243	2.37	1.24684	0.07779	FALSE	TRUE
LINC01090	ENSG00000231689	2.37	1.2468	1.81865e-12	FALSE	FALSE
DUSP1	ENSG00000120129	2.36	1.24168	0	FALSE	TRUE
ARHGAP20	ENSG00000137727	2.36	1.24056	0.05763	FALSE	TRUE
ADAM8	ENSG00000151651	2.36	1.24003	0.00184	FALSE	TRUE
HIST2H2AA4	ENSG00000203812	2.36	1.23902	0.00588	FALSE	FALSE
LA16c-306E5.3	ENSG00000263212	2.36	1.23843	0	FALSE	FALSE
CCL22	ENSG00000102962	2.35	1.23447	0.00657	FALSE	TRUE
CD83	ENSG00000112149	2.35	1.23095	0	FALSE	TRUE
AC093642.5	ENSG00000220804	2.35	1.22987	0.04536	FALSE	FALSE
PLEKHA4	ENSG00000105559	2.34	1.22495	0	FALSE	FALSE
IRF1	ENSG00000125347	2.34	1.22433	0	FALSE	TRUE
RTP4	ENSG00000136514	2.33	1.2227	0.000744122	FALSE	TRUE
TMEM171	ENSG00000157111	2.33	1.21938	0.12281	TRUE	FALSE
KPNA7	ENSG00000185467	2.33	1.21916	0	FALSE	FALSE
TREX1	ENSG00000213689	2.33	1.21837	2.53999e-11	FALSE	TRUE
AC017076.5	ENSG00000225964	2.33	1.21827	0.00142	FALSE	FALSE
NBPF18P	ENSG00000229021	2.33	1.21806	1.60552e-14	FALSE	FALSE
SIRPB2	ENSG00000196209	2.32	1.21526	2.61785e-06	FALSE	FALSE
RP1-261G23.5	ENSG00000236961	2.32	1.2126	6.34257e-12	FALSE	FALSE
RP11-510N19.5	ENSG00000249007	2.32	1.21155	0.05552	FALSE	FALSE
RP11-465B22.3	ENSG00000217801	2.31	1.20795	1.61948e-07	FALSE	FALSE
C1orf74	ENSG00000162757	2.3	1.2042	0.06579	FALSE	FALSE
AC074289.1	ENSG00000225889	2.3	1.20273	7.11882e-13	FALSE	FALSE
CTC-435M10.6	ENSG00000268475	2.3	1.19871	0.06253	FALSE	FALSE
ELF3	ENSG00000163435	2.29	1.19818	4.11378e-11	FALSE	TRUE
BATF2	ENSG00000168062	2.29	1.19749	0.20041	FALSE	FALSE
RP11-504P24.3	ENSG00000243000	2.29	1.19339	0.17064	FALSE	FALSE
CTC-490E21.10	ENSG00000269843	2.29	1.19256	0	FALSE	FALSE
ANKK1	ENSG00000170209	2.27	1.18446	2.10889e-06	FALSE	FALSE
AC007283.5	ENSG00000234431	2.27	1.18355	0.03684	FALSE	FALSE
C17orf103	ENSG00000154035	2.26	1.17897	0.00244	FALSE	FALSE
C1orf147	ENSG00000162888	2.26	1.17863	0.00179	FALSE	FALSE
ISG20	ENSG00000172183	2.26	1.1772	0.05616	FALSE	TRUE
CTD-2544M6.1	ENSG00000259199	2.26	1.1772	0	FALSE	FALSE
RP11-214O1.2	ENSG00000266709	2.26	1.17533	0.00457	FALSE	FALSE
RP11-215G15.5	ENSG00000272016	2.26	1.17339	2.53441e-05	FALSE	FALSE
B3GNT8	ENSG00000177191	2.25	1.16765	1.06326e-10	FALSE	FALSE
PSMB9	ENSG00000240065	2.25	1.16747	0.0442	FALSE	TRUE
PLAUR	ENSG00000011422	2.24	1.1627	7.25702e-13	FALSE	TRUE
FKBP9L	ENSG00000176826	2.24	1.16209	0.05136	FALSE	FALSE
BTC	ENSG00000174808	2.23	1.15868	0	FALSE	TRUE
IFITM2	ENSG00000185201	2.23	1.15586	7.12738e-05	FALSE	TRUE
RP3-434O14.8	ENSG00000232222	2.23	1.15413	0	FALSE	FALSE
SAMD9L	ENSG00000177409	2.22	1.15325	0	FALSE	TRUE
HSH2D	ENSG00000196684	2.21	1.14255	0	FALSE	FALSE
ERRFI1	ENSG00000116285	2.2	1.13822	0	TRUE	TRUE
TNFSF15	ENSG00000181634	2.2	1.13799	0.000418218	FALSE	TRUE
TRIM69	ENSG00000185880	2.2	1.13642	0	FALSE	FALSE
MIR210HG	ENSG00000247095	2.2	1.13524	0	FALSE	FALSE
ZSWIM4	ENSG00000132003	2.19	1.13368	0.12659	FALSE	FALSE
DDIT3	ENSG00000175197	2.19	1.13359	0.06578	TRUE	TRUE
GAS1	ENSG00000180447	2.19	1.13354	1.12403e-10	FALSE	TRUE
DDX60L	ENSG00000181381	2.19	1.13332	0.05174	FALSE	FALSE
EPGN	ENSG00000182585	2.19	1.13211	0	FALSE	FALSE
LINC00365	ENSG00000224511	2.19	1.12961	0	FALSE	FALSE
RP11-875O11.3	ENSG00000253616	2.19	1.12785	0.06773	FALSE	FALSE
CDKN1C	ENSG00000129757	2.18	1.12632	0.000104256	FALSE	TRUE
UBE2L6	ENSG00000156587	2.18	1.12283	0	FALSE	TRUE
AP000769.1	ENSG00000173727	2.18	1.12202	0.2885	FALSE	FALSE
PDGFB	ENSG00000100311	2.17	1.12028	6.03931e-08	FALSE	TRUE
TMOD1	ENSG00000136842	2.17	1.1182	0.17256	FALSE	TRUE
RAET1L	ENSG00000155918	2.17	1.1178	9.91731e-05	FALSE	FALSE
CADPS	ENSG00000163618	2.17	1.11744	0.04719	FALSE	FALSE
METRNL	ENSG00000176845	2.17	1.11681	0	FALSE	TRUE
AMPD3	ENSG00000133805	2.16	1.11325	4.03912e-07	TRUE	TRUE
CREBRF	ENSG00000164463	2.16	1.11018	4.75772e-12	FALSE	FALSE
TINF2	ENSG00000092330	2.15	1.10493	0	FALSE	TRUE
C3	ENSG00000125730	2.15	1.10217	0	FALSE	TRUE
SPAG4	ENSG00000061656	2.14	1.10078	0	FALSE	TRUE
XAF1	ENSG00000132530	2.14	1.10075	9.09281e-05	FALSE	TRUE
BTG1	ENSG00000133639	2.14	1.09493	0	TRUE	TRUE
CD40	ENSG00000101017	2.13	1.09404	0.10385	FALSE	TRUE
C16orf46	ENSG00000166455	2.13	1.09338	3.67853e-10	FALSE	FALSE
LINC00313	ENSG00000185186	2.13	1.0923	0.01428	FALSE	FALSE
H1F0	ENSG00000189060	2.13	1.09119	0	FALSE	TRUE
CD55	ENSG00000196352	2.13	1.09101	0.00792	FALSE	TRUE
PSORS1C1	ENSG00000204540	2.13	1.0908	6.20191e-11	FALSE	FALSE
SPECC1L-ADORA2A	ENSG00000258555	2.13	1.09061	0	FALSE	FALSE
CTA-384D8.36	ENSG00000272821	2.13	1.08968	0	FALSE	FALSE
CYLD	ENSG00000083799	2.12	1.08513	2.13216e-13	FALSE	TRUE
GNRHR	ENSG00000109163	2.12	1.0842	0.3395	FALSE	TRUE
GRB7	ENSG00000141738	2.12	1.08369	0	FALSE	TRUE
CCRN4L	ENSG00000151014	2.12	1.08365	3.07848e-14	FALSE	FALSE
COX6B2	ENSG00000160471	2.12	1.08121	0.000297183	FALSE	TRUE
TRIM36	ENSG00000152503	2.11	1.08014	0.000881477	FALSE	TRUE
PAPL	ENSG00000183760	2.11	1.07886	0.01624	FALSE	FALSE
GADD45B	ENSG00000099860	2.1	1.07356	1.1506e-08	TRUE	TRUE
PIK3IP1	ENSG00000100100	2.1	1.07212	0	TRUE	TRUE
DUSP5	ENSG00000138166	2.1	1.07184	1.60435e-09	TRUE	TRUE
NLRC5	ENSG00000140853	2.1	1.07168	0	FALSE	TRUE
AL603965.1	ENSG00000215033	2.1	1.06917	2.3638e-06	FALSE	FALSE
SERPINB3	ENSG00000057149	2.09	1.06656	0	FALSE	FALSE
TP53INP2	ENSG00000078804	2.09	1.06441	0	FALSE	TRUE
ITPKC	ENSG00000086544	2.09	1.06405	4.15619e-09	FALSE	TRUE
N4BP3	ENSG00000145911	2.09	1.06243	0.07341	FALSE	TRUE
TMEM27	ENSG00000147003	2.09	1.06141	0.01657	FALSE	TRUE
OLR1	ENSG00000173391	2.09	1.06134	3.66082e-05	FALSE	TRUE
JHDM1D-AS1	ENSG00000260231	2.09	1.06033	0.11901	FALSE	FALSE
FNDC4	ENSG00000115226	2.08	1.05759	0.34474	FALSE	TRUE
SDC4	ENSG00000124145	2.08	1.05641	0	FALSE	TRUE
TLCD2	ENSG00000185561	2.08	1.0558	0.08322	FALSE	TRUE
AL354808.1	ENSG00000257110	2.08	1.05534	0.01287	FALSE	FALSE
PPP4R4	ENSG00000119698	2.07	1.05171	0.14321	FALSE	TRUE
GPR176	ENSG00000166073	2.07	1.047	6.34257e-12	FALSE	TRUE
ZCCHC3	ENSG00000177764	2.07	1.0463	0	FALSE	FALSE
MTMR11	ENSG00000014914	2.06	1.0454	7.16711e-10	FALSE	FALSE
VEGFA	ENSG00000112715	2.06	1.04355	0.51712	FALSE	TRUE
FCRLA	ENSG00000132185	2.06	1.04349	0.08118	TRUE	FALSE
AC073072.5	ENSG00000179428	2.06	1.04265	0	FALSE	FALSE
TMEM86B	ENSG00000180089	2.06	1.04082	0	FALSE	FALSE
KRT6B	ENSG00000185479	2.06	1.04048	0.0278	FALSE	FALSE
IL11	ENSG00000095752	2.05	1.03653	5.59256e-14	FALSE	TRUE
BNIP3L	ENSG00000104765	2.05	1.03591	0.000128066	FALSE	TRUE
PIM1	ENSG00000137193	2.05	1.03485	0.01777	TRUE	TRUE
FAM115C	ENSG00000170379	2.05	1.03465	0	FALSE	FALSE
IFIT1	ENSG00000185745	2.05	1.03435	0	FALSE	TRUE
HLA-E	ENSG00000204592	2.05	1.03305	0	FALSE	TRUE
IER3IP1_1	ENSG00000267228	2.05	1.0325	0.000688437	FALSE	FALSE
PFKFB4	ENSG00000114268	2.04	1.03196	0.00747	TRUE	TRUE
TRPV1	ENSG00000196689	2.04	1.03137	0.17096	FALSE	TRUE
RP11-276H7.3	ENSG00000224621	2.04	1.02985	1.46629e-11	FALSE	FALSE
IL7R	ENSG00000168685	2.03	1.02291	0.5315	TRUE	TRUE
SOGA3_2	ENSG00000214338	2.03	1.01823	4.08196e-12	FALSE	FALSE
SIDT1	ENSG00000072858	2.02	1.0152	0.00153	FALSE	FALSE
ETS1	ENSG00000134954	2.02	1.01325	0	FALSE	TRUE
ELOVL7	ENSG00000164181	2.02	1.01236	0	TRUE	TRUE
HIST3H2A	ENSG00000181218	2.02	1.01178	0.08729	FALSE	FALSE
TRAF3IP3	ENSG00000009790	2.01	1.01005	1.87933e-09	FALSE	FALSE
ALDOC	ENSG00000109107	2.01	1.00955	0.33537	FALSE	TRUE
HELZ2	ENSG00000130589	2.01	1.00765	0	FALSE	FALSE
ATF3	ENSG00000162772	2.01	1.00671	0.11064	FALSE	TRUE
PARP10	ENSG00000178685	2.01	1.00647	0	FALSE	FALSE
RP11-431K24.1	ENSG00000238290	2.01	1.00607	0	FALSE	FALSE
RP11-546B15.2	ENSG00000260571	2.01	1.00386	0.38784	FALSE	FALSE
RNF19B	ENSG00000116514	2	1.00076	2.63451e-13	FALSE	TRUE
OPTN	ENSG00000123240	2	0.99982	8.88871e-08	FALSE	TRUE
SERPINA1	ENSG00000197249	2	0.99752	0.40908	FALSE	TRUE
AC015849.2	ENSG00000237805	2	0.99702	0	FALSE	FALSE
DDX58	ENSG00000107201	1.99	0.99573	0	FALSE	TRUE
OAS2	ENSG00000111335	1.99	0.99397	0.13331	FALSE	TRUE
RGS2	ENSG00000116741	1.99	0.9939	0	FALSE	TRUE
SECTM1	ENSG00000141574	1.99	0.99379	0.00526	FALSE	FALSE
ZC3H12C	ENSG00000149289	1.99	0.99325	0	FALSE	FALSE
KCNT2	ENSG00000162687	1.99	0.99198	0	FALSE	TRUE
MRGPRX3	ENSG00000179826	1.99	0.9918	0.57452	FALSE	FALSE
RP11-484D2.2	ENSG00000254907	1.99	0.99142	0.37652	FALSE	FALSE
CTD-2616J11.11	ENSG00000269403	1.99	0.99019	0	FALSE	FALSE
CHAC1	ENSG00000128965	1.98	0.98878	0	FALSE	TRUE
BHLHE40	ENSG00000134107	1.98	0.98805	0	TRUE	TRUE
TNFRSF14	ENSG00000157873	1.98	0.98678	0.000811156	FALSE	TRUE
CXCL16	ENSG00000161921	1.98	0.98615	4.17355e-15	FALSE	TRUE
UPP1	ENSG00000183696	1.98	0.98396	0.13658	FALSE	TRUE
MT1F	ENSG00000198417	1.98	0.98275	8.37989e-12	FALSE	FALSE
RP11-467L13.5	ENSG00000223722	1.98	0.98273	0	FALSE	FALSE
RP11-893F2.9	ENSG00000251179	1.98	0.98232	0.00869	FALSE	FALSE
PRSS8	ENSG00000052344	1.97	0.98033	1.23991e-07	FALSE	TRUE
SLC8B1	ENSG00000089060	1.97	0.97993	0.11907	FALSE	TRUE
METTL21B	ENSG00000123427	1.97	0.97817	0	FALSE	FALSE
IKBKE	ENSG00000143466	1.97	0.97613	5.29138e-08	FALSE	FALSE
NT5C3AP1	ENSG00000213492	1.97	0.97585	0.00599	FALSE	FALSE
ZSWIM8-AS1	ENSG00000272589	1.97	0.9753	4.17355e-15	FALSE	FALSE
CYTH4	ENSG00000100055	1.96	0.97252	0	FALSE	FALSE
LCP1	ENSG00000136167	1.96	0.97097	0.16984	FALSE	TRUE
IL1RN	ENSG00000136689	1.96	0.96919	0.09293	FALSE	TRUE
RP11-403P17.5	ENSG00000260851	1.96	0.96758	0.10582	FALSE	FALSE
CD38	ENSG00000004468	1.95	0.96644	0.000638512	FALSE	TRUE
ASS1	ENSG00000130707	1.95	0.96536	0.26761	FALSE	TRUE
DSCAM	ENSG00000171587	1.95	0.96527	0.000118622	FALSE	FALSE
NIPAL4	ENSG00000172548	1.95	0.96467	0	FALSE	FALSE
LINC00319	ENSG00000188660	1.95	0.96409	0	FALSE	FALSE
TDRD7	ENSG00000196116	1.95	0.96373	0.14171	FALSE	TRUE
HLA-F-AS1	ENSG00000214922	1.95	0.96301	0.00199	FALSE	FALSE
RP11-66B24.5	ENSG00000259579	1.95	0.96281	1.86727e-08	FALSE	FALSE
RP11-542C16.1	ENSG00000263171	1.95	0.95983	2.57591e-12	FALSE	FALSE
SLC15A3	ENSG00000110446	1.94	0.95601	0.39435	FALSE	FALSE
KLRD1	ENSG00000134539	1.94	0.95601	0.13772	FALSE	TRUE
CTAGE16P	ENSG00000214335	1.94	0.95316	0	FALSE	FALSE
KIAA0247	ENSG00000100647	1.93	0.95194	0	FALSE	FALSE
APOBEC3B	ENSG00000179750	1.93	0.95091	0.03585	FALSE	TRUE
PLSCR1	ENSG00000188313	1.93	0.95067	0	FALSE	TRUE
AC009495.2	ENSG00000235192	1.93	0.94793	0.57078	FALSE	FALSE
RP13-996F3.3	ENSG00000259472	1.93	0.94687	8.22436e-15	FALSE	FALSE
CATSPERG	ENSG00000099338	1.92	0.94352	0.11443	FALSE	FALSE
SP110	ENSG00000135899	1.92	0.93744	0	TRUE	TRUE
ACTN2	ENSG00000077522	1.91	0.93682	0	FALSE	TRUE
NCOA7	ENSG00000111912	1.91	0.9365	0.03866	TRUE	TRUE
IFIH1	ENSG00000115267	1.91	0.93591	0.02435	FALSE	TRUE
NACAD	ENSG00000136274	1.91	0.9356	3.27528e-10	FALSE	FALSE
CCDC24	ENSG00000159214	1.91	0.93491	2.39775e-07	FALSE	FALSE
ZNF114	ENSG00000178150	1.91	0.93477	0.56484	FALSE	FALSE
ZNF713	ENSG00000178665	1.91	0.93467	0.16585	FALSE	FALSE
LACC1	ENSG00000179630	1.91	0.93438	0	FALSE	FALSE
HCG4B	ENSG00000227262	1.91	0.93231	0.23103	FALSE	FALSE
RP11-7F17.7	ENSG00000258602	1.91	0.93186	1.99734e-14	FALSE	FALSE
CTD-2047H16.4	ENSG00000263069	1.91	0.93175	0.18487	FALSE	FALSE
RP11-192H23.5	ENSG00000265168	1.91	0.92997	1.36534e-09	FALSE	FALSE
SP100	ENSG00000067066	1.9	0.92876	8.37869e-07	FALSE	TRUE
STAT1	ENSG00000115415	1.9	0.92796	0.13374	FALSE	TRUE
RNF122	ENSG00000133874	1.9	0.92761	0.00312	FALSE	FALSE
WNT4	ENSG00000162552	1.9	0.9274	0.13446	TRUE	TRUE
TAGAP	ENSG00000164691	1.9	0.92667	1.10441e-08	TRUE	FALSE
MTSS1	ENSG00000170873	1.9	0.92636	0.02402	TRUE	TRUE
UBA7	ENSG00000182179	1.9	0.92629	0.45049	FALSE	TRUE
TAPSAR1	ENSG00000204261	1.9	0.92523	0	FALSE	FALSE
IMPDH1P10	ENSG00000232133	1.9	0.92513	0	FALSE	FALSE
RP11-100G15.7	ENSG00000234537	1.9	0.92462	0.00503	FALSE	FALSE
RP11-196H14.4	ENSG00000255817	1.9	0.92394	2.71861e-14	FALSE	FALSE
ACTN1-AS1	ENSG00000259062	1.9	0.92315	0.01381	FALSE	FALSE
RP11-799D4.4	ENSG00000266947	1.9	0.92304	0.24082	FALSE	FALSE
MAPK8IP2	ENSG00000008735	1.89	0.9204	0.00859	FALSE	FALSE
PRDM16	ENSG00000142611	1.89	0.92029	0.14097	FALSE	TRUE
PGBD5	ENSG00000177614	1.89	0.91922	0	TRUE	FALSE
RIMKLBP1	ENSG00000189089	1.89	0.9157	4.0206e-06	FALSE	FALSE
RP11-198M15.1	ENSG00000215284	1.89	0.91468	0.15882	FALSE	FALSE
CDKN1A	ENSG00000124762	1.88	0.91154	0.000382081	FALSE	TRUE
CRB3	ENSG00000130545	1.88	0.91127	2.59061e-11	FALSE	FALSE
IFI44L	ENSG00000137959	1.88	0.91053	6.84519e-11	FALSE	FALSE
SYT14	ENSG00000143469	1.88	0.9095	0.53006	FALSE	FALSE
LEMD1	ENSG00000186007	1.88	0.90926	8.0945e-14	FALSE	FALSE
GSAP	ENSG00000186088	1.88	0.90759	7.94681e-08	FALSE	TRUE
DCUN1D3	ENSG00000188215	1.88	0.90733	0	FALSE	FALSE
AP006621.9	ENSG00000269915	1.88	0.90701	1.86124e-06	FALSE	FALSE
CEBPB	ENSG00000172216	1.87	0.90545	0	FALSE	TRUE
BNIP3	ENSG00000176171	1.87	0.90513	5.24303e-14	FALSE	TRUE
KRT16	ENSG00000186832	1.87	0.90273	0.01463	FALSE	FALSE
MT-TQ	ENSG00000210107	1.87	0.90114	4.17355e-15	FALSE	FALSE
PLEKHM1P	ENSG00000214176	1.87	0.89939	9.53463e-05	FALSE	FALSE
RP11-54F2.1	ENSG00000251196	1.87	0.89937	0.000689944	FALSE	FALSE
TSPAN11	ENSG00000110900	1.86	0.89863	4.17355e-15	TRUE	FALSE
TNFAIP8	ENSG00000145779	1.86	0.89743	0.26797	FALSE	TRUE
ITGA5	ENSG00000161638	1.86	0.89639	4.753e-06	FALSE	TRUE
MARCKSL1	ENSG00000175130	1.86	0.8963	0	TRUE	TRUE
HCAR2	ENSG00000182782	1.86	0.89626	8.22436e-15	FALSE	FALSE
TMEM106A	ENSG00000184988	1.86	0.89567	0.000104343	FALSE	FALSE
NCCRP1	ENSG00000188505	1.86	0.89539	0.00129	FALSE	FALSE
SAMD9	ENSG00000205413	1.86	0.8943	0	FALSE	FALSE
IL10RB-AS1	ENSG00000223799	1.86	0.89322	0.018	FALSE	FALSE
RP11-452L6.5	ENSG00000260267	1.86	0.89299	0	FALSE	FALSE
RP11-66B24.7	ENSG00000272808	1.86	0.89245	0.1622	FALSE	FALSE
SERPINB1	ENSG00000021355	1.85	0.8911	1.11078e-12	FALSE	TRUE
ASB2	ENSG00000100628	1.85	0.88897	0.000873986	FALSE	TRUE
PLK3	ENSG00000173846	1.85	0.88754	0.24862	TRUE	TRUE
BTBD19	ENSG00000222009	1.85	0.88481	0.00764	FALSE	FALSE
RP11-1114A5.4	ENSG00000232611	1.85	0.8844	4.75717e-06	FALSE	FALSE
RP11-37C7.1	ENSG00000259580	1.85	0.8839	0	FALSE	FALSE
DAPP1	ENSG00000070190	1.84	0.8836	3.05947e-10	FALSE	FALSE
B4GALT1	ENSG00000086062	1.84	0.88238	1.67777e-13	FALSE	TRUE
IFIT3	ENSG00000119917	1.84	0.8806	0.00144	FALSE	TRUE
NMI	ENSG00000123609	1.84	0.87961	0.09463	FALSE	TRUE
CYB5R1	ENSG00000159348	1.84	0.87894	1.60552e-14	FALSE	TRUE
TMEM92	ENSG00000167105	1.84	0.87873	3.44747e-14	FALSE	FALSE
LINC00472	ENSG00000233237	1.84	0.87831	0.03865	FALSE	FALSE
RNF103	ENSG00000239305	1.84	0.87807	0.24718	FALSE	TRUE
RP11-382M14.1	ENSG00000255353	1.84	0.87767	0.14752	FALSE	FALSE
CTD-2521M24.6	ENSG00000269481	1.84	0.87702	0	FALSE	FALSE
RP11-525A16.4	ENSG00000273143	1.84	0.87676	0	FALSE	FALSE
BTN3A3	ENSG00000111801	1.83	0.8744	2.79628e-13	FALSE	FALSE
TMF1	ENSG00000144747	1.83	0.87414	0	FALSE	TRUE
FLCN	ENSG00000154803	1.83	0.87308	5.19672e-06	FALSE	TRUE
RIMKLB	ENSG00000166532	1.83	0.87245	0.21034	FALSE	FALSE
STAT2	ENSG00000170581	1.83	0.87188	0.000373669	FALSE	TRUE
STARD5	ENSG00000172345	1.83	0.87068	2.81799e-09	FALSE	TRUE
HLA-K	ENSG00000230795	1.83	0.86923	4.17355e-15	FALSE	FALSE
RPL32P29	ENSG00000244270	1.83	0.8688	1.13282e-12	FALSE	FALSE
SOX4	ENSG00000124766	1.82	0.86778	2.36305e-14	TRUE	TRUE
IFI6	ENSG00000126709	1.82	0.86775	1.89786e-12	FALSE	TRUE
TICAM1	ENSG00000127666	1.82	0.86751	4.17355e-15	FALSE	TRUE
ACE2	ENSG00000130234	1.82	0.86747	0.00156	FALSE	TRUE
LURAP1L	ENSG00000153714	1.82	0.86612	5.99256e-11	FALSE	TRUE
IFNAR2	ENSG00000159110	1.82	0.86507	4.27933e-13	FALSE	TRUE
IFNGR2	ENSG00000159128	1.82	0.86484	0.00028121	TRUE	TRUE
FOS	ENSG00000170345	1.82	0.86329	8.81037e-11	FALSE	TRUE
FUT3	ENSG00000171124	1.82	0.86304	2.57591e-12	FALSE	FALSE
AP001610.5	ENSG00000228318	1.82	0.86082	5.91284e-14	FALSE	FALSE
RP11-1217F2.1	ENSG00000235095	1.82	0.85998	5.64267e-07	FALSE	FALSE
RSAD2	ENSG00000134321	1.81	0.85975	8.09788e-08	FALSE	TRUE
PHF11	ENSG00000136147	1.81	0.85808	1.25212e-06	FALSE	FALSE
RNF175	ENSG00000145428	1.81	0.85621	0.0701	FALSE	FALSE
S100P	ENSG00000163993	1.81	0.85591	0	FALSE	TRUE
AC116366.6	ENSG00000234290	1.81	0.85496	0.03509	FALSE	FALSE
MYO16-AS1	ENSG00000236242	1.81	0.85491	0.05455	FALSE	FALSE
RP11-168K11.2	ENSG00000237073	1.81	0.85338	0.000149078	FALSE	FALSE
NEAT1	ENSG00000245532	1.81	0.85264	1.00186e-06	FALSE	TRUE
STYK1	ENSG00000060140	1.8	0.8486	2.71861e-14	FALSE	FALSE
RND3	ENSG00000115963	1.8	0.84723	4.17355e-15	FALSE	TRUE
PARP9	ENSG00000138496	1.8	0.84691	4.20966e-07	FALSE	TRUE
DTX2	ENSG00000091073	1.79	0.84355	0.00129	FALSE	FALSE
CLUHP3	ENSG00000131797	1.79	0.84048	9.40027e-12	FALSE	FALSE
HCN3	ENSG00000143630	1.79	0.83974	0.1758	FALSE	FALSE
HIST2H2BE	ENSG00000184678	1.79	0.83953	0.12423	FALSE	TRUE
RP11-336N8.2	ENSG00000233947	1.79	0.83821	0.02917	FALSE	FALSE
RHBDF1P1	ENSG00000234123	1.79	0.83803	0.21144	FALSE	FALSE
LINC00854	ENSG00000236383	1.79	0.83785	0.03938	FALSE	FALSE
RP1-30G7.2	ENSG00000236751	1.79	0.83747	0.000430644	FALSE	FALSE
RNASE4	ENSG00000258818	1.79	0.83635	1.20773e-12	FALSE	TRUE
NRCAM	ENSG00000091129	1.78	0.83482	0.000228727	TRUE	TRUE
YPEL1	ENSG00000100027	1.78	0.83396	0.000671767	FALSE	FALSE
KLHL24	ENSG00000114796	1.78	0.8335	1.40414e-13	FALSE	TRUE
GBP3	ENSG00000117226	1.78	0.83253	2.88796e-13	FALSE	TRUE
AVPI1	ENSG00000119986	1.78	0.83212	1.74175e-13	FALSE	FALSE
ARHGEF40	ENSG00000165801	1.78	0.832	5.89116e-11	FALSE	FALSE
FAM101A	ENSG00000178882	1.78	0.83157	2.85115e-06	FALSE	FALSE
HLA-V	ENSG00000181126	1.78	0.8303	0.01057	FALSE	FALSE
ARHGAP30	ENSG00000186517	1.78	0.8298	0.000571031	FALSE	TRUE
ZNF512	ENSG00000243943	1.78	0.82837	0.26643	FALSE	FALSE
PRSS22	ENSG00000005001	1.77	0.8261	0.32925	FALSE	FALSE
UNC93B1	ENSG00000110057	1.77	0.82576	1.62317e-09	FALSE	FALSE
C3orf52	ENSG00000114529	1.77	0.8257	0.00434	FALSE	FALSE
C19orf66	ENSG00000130813	1.77	0.82543	0.01031	FALSE	FALSE
TEC	ENSG00000135605	1.77	0.8233	2.11483e-13	FALSE	FALSE
RICTOR	ENSG00000164327	1.77	0.82305	0.00386	FALSE	TRUE
ANKRD37	ENSG00000186352	1.77	0.8223	3.3833e-12	FALSE	TRUE
HIST2H3C	ENSG00000203811	1.77	0.82113	7.1473e-11	FALSE	TRUE
RP11-692D12.1	ENSG00000250220	1.77	0.82054	0.06268	FALSE	FALSE
ANGPT4	ENSG00000101280	1.76	0.81693	3.85072e-06	FALSE	FALSE
NDRG1	ENSG00000104419	1.76	0.81652	0.000148935	TRUE	TRUE
GCH1	ENSG00000131979	1.76	0.81574	0.00178	FALSE	TRUE
FBXO32	ENSG00000156804	1.76	0.81543	3.54071e-05	FALSE	TRUE
GRHL3	ENSG00000158055	1.76	0.81539	0.21984	TRUE	FALSE
PKD1L2	ENSG00000166473	1.76	0.81456	1.60552e-14	TRUE	FALSE
B2M	ENSG00000166710	1.76	0.81437	1.70174e-11	FALSE	TRUE
ARID3B	ENSG00000179361	1.76	0.81359	0.39245	FALSE	FALSE
LINC01133	ENSG00000224259	1.76	0.81156	1.34803e-08	FALSE	FALSE
SLC7A2	ENSG00000003989	1.75	0.81132	7.65126e-06	TRUE	TRUE
NFKB1	ENSG00000109320	1.75	0.81121	3.07848e-14	TRUE	TRUE
ATG2A	ENSG00000110046	1.75	0.81038	0.0169	FALSE	FALSE
SLC12A7	ENSG00000113504	1.75	0.80989	1.59446e-11	FALSE	FALSE
MX1	ENSG00000157601	1.75	0.80931	2.71861e-14	FALSE	TRUE
CCDC64B	ENSG00000162069	1.75	0.80871	0.00977	FALSE	FALSE
PARP14	ENSG00000173193	1.75	0.8086	2.78178e-10	TRUE	TRUE
EPHB3	ENSG00000182580	1.75	0.80799	2.13216e-13	FALSE	TRUE
HIST2H4A	ENSG00000183941	1.75	0.80796	0.44178	FALSE	FALSE
S1PR3	ENSG00000213694	1.75	0.80624	4.51803e-07	TRUE	TRUE
RP5-864K19.4	ENSG00000228436	1.75	0.80585	0.29886	FALSE	FALSE
RGAG4	ENSG00000242732	1.75	0.80497	0.01142	FALSE	FALSE
AC013269.1	ENSG00000256066	1.75	0.80431	0.00378	FALSE	FALSE
AC000068.9	ENSG00000273300	1.75	0.80391	0.61464	FALSE	FALSE
PPP2R5B	ENSG00000068971	1.74	0.80302	2.62064e-07	FALSE	FALSE
CHMP5	ENSG00000086065	1.74	0.80253	1.91797e-05	FALSE	FALSE
IL7	ENSG00000104432	1.74	0.80224	1.35711e-12	TRUE	TRUE
ABTB1	ENSG00000114626	1.74	0.80179	0.000218123	FALSE	TRUE
INSIG2	ENSG00000125629	1.74	0.80164	0.000340012	FALSE	TRUE
TRIM21	ENSG00000132109	1.74	0.80119	0.000782401	FALSE	FALSE
TRIM5	ENSG00000132256	1.74	0.80051	1.70174e-11	FALSE	FALSE
SYNPO	ENSG00000171992	1.74	0.80017	1.53321e-11	FALSE	TRUE
GOLGA8R	ENSG00000186399	1.74	0.79923	0.20315	FALSE	FALSE
PSMB10	ENSG00000205220	1.74	0.7992	5.22197e-13	FALSE	TRUE
RP5-837I24.1	ENSG00000227288	1.74	0.79708	0.00369	FALSE	FALSE
MIR24-2	ENSG00000267519	1.74	0.79675	1.02089e-11	FALSE	FALSE
RP11-561N12.7	ENSG00000271550	1.74	0.79583	1.95653e-06	FALSE	FALSE
HBP1	ENSG00000105856	1.73	0.79304	0.34637	FALSE	TRUE
BTN2A2	ENSG00000124508	1.73	0.793	0.7179	FALSE	TRUE
APOBEC3F	ENSG00000128394	1.73	0.79283	1.17224e-13	FALSE	FALSE
PLVAP	ENSG00000130300	1.73	0.79106	0.000420647	FALSE	TRUE
PKIB	ENSG00000135549	1.73	0.79105	1.53321e-11	FALSE	TRUE
TLR3	ENSG00000164342	1.73	0.79064	0.0681	FALSE	TRUE
RNF213	ENSG00000173821	1.73	0.79027	3.7198e-06	FALSE	TRUE
ARHGEF37	ENSG00000183111	1.73	0.79014	3.15743e-12	FALSE	FALSE
ZNF277	ENSG00000198839	1.73	0.78876	6.63857e-11	FALSE	FALSE
PLEKHM1	ENSG00000225190	1.73	0.78866	4.55877e-10	FALSE	TRUE
AC006042.6	ENSG00000227719	1.73	0.78789	0.00344	FALSE	FALSE
WBP1	ENSG00000239779	1.73	0.78772	2.97475e-11	FALSE	TRUE
TMEM158	ENSG00000249992	1.73	0.78745	0.00561	FALSE	TRUE
SLC2A3	ENSG00000059804	1.72	0.78644	9.60523e-11	TRUE	TRUE
GADD45A	ENSG00000116717	1.72	0.78567	2.10674e-12	TRUE	TRUE
SNAI1	ENSG00000124216	1.72	0.7838	0.21162	FALSE	TRUE
BST2	ENSG00000130303	1.72	0.78232	1.8349e-05	FALSE	TRUE
BTN3A2	ENSG00000186470	1.72	0.78144	0.44501	FALSE	TRUE
CHRNG	ENSG00000196811	1.72	0.78129	4.4312e-13	FALSE	FALSE
PTCHD2	ENSG00000204624	1.72	0.77999	0.02486	FALSE	FALSE
CTD-2037K23.2	ENSG00000245556	1.72	0.77862	0.30196	FALSE	FALSE
KLHL2P1	ENSG00000250412	1.72	0.77843	0.29809	FALSE	FALSE
APOL1	ENSG00000100342	1.71	0.77774	1.21256e-05	FALSE	TRUE
RBCK1	ENSG00000125826	1.71	0.77717	6.58504e-07	FALSE	TRUE
EPSTI1	ENSG00000133106	1.71	0.77594	3.69109e-12	FALSE	TRUE
CGN	ENSG00000143375	1.71	0.77544	1.09202e-11	FALSE	TRUE
CSRNP1	ENSG00000144655	1.71	0.77509	0.45806	FALSE	TRUE
CCL28	ENSG00000151882	1.71	0.77484	0.000149828	FALSE	FALSE
SQSTM1	ENSG00000161011	1.71	0.7747	4.04719e-05	FALSE	TRUE
SPSB1	ENSG00000171621	1.71	0.77433	2.6341e-11	TRUE	TRUE
MCTP1	ENSG00000175471	1.71	0.77415	2.53441e-05	FALSE	FALSE
RBM11	ENSG00000185272	1.71	0.7714	1.19934e-12	FALSE	FALSE
SMOC1	ENSG00000198732	1.71	0.77096	2.5575e-12	FALSE	TRUE
SERPINB4	ENSG00000206073	1.71	0.76984	0.000332045	FALSE	FALSE
AC144652.1	ENSG00000273117	1.71	0.76982	0.01704	FALSE	FALSE
ADAMTS6	ENSG00000049192	1.7	0.76888	0.000131106	FALSE	FALSE
PVRL4	ENSG00000143217	1.7	0.7683	5.70667e-10	FALSE	FALSE
BRSK1	ENSG00000160469	1.7	0.76771	0.0834	FALSE	FALSE
TACSTD2	ENSG00000184292	1.7	0.76722	0.05486	TRUE	TRUE
LAMB3	ENSG00000196878	1.7	0.76698	5.33531e-13	FALSE	TRUE
BNIP3P1	ENSG00000197358	1.7	0.76588	1.55107e-11	FALSE	FALSE
PNPT1P1	ENSG00000229241	1.7	0.7657	4.3522e-05	FALSE	FALSE
RP11-264I13.2	ENSG00000236199	1.7	0.76491	2.66288e-07	FALSE	FALSE
LA16c-380H5.4	ENSG00000270168	1.7	0.76379	0.10282	FALSE	FALSE
CFLAR	ENSG00000003402	1.69	0.76012	5.97177e-12	FALSE	TRUE
DENND3	ENSG00000105339	1.69	0.75859	1.42628e-10	FALSE	FALSE
SLC11A2	ENSG00000110911	1.69	0.75825	5.21592e-11	FALSE	TRUE
APOL3	ENSG00000128284	1.69	0.75469	0.000168224	FALSE	TRUE
RRAD	ENSG00000166592	1.69	0.75427	0.03628	FALSE	TRUE
AC009948.5	ENSG00000223960	1.69	0.75365	2.94739e-09	FALSE	FALSE
CCDC183-AS1	ENSG00000228544	1.69	0.75353	8.61368e-11	FALSE	FALSE
RP11-221N13.3	ENSG00000256268	1.69	0.75307	0.06461	FALSE	FALSE
OAS3	ENSG00000111331	1.68	0.75262	1.77412e-06	FALSE	TRUE
SPOCD1	ENSG00000134668	1.68	0.75261	9.69874e-11	FALSE	FALSE
CCNG2	ENSG00000138764	1.68	0.75178	0.38213	TRUE	TRUE
GRAMD3	ENSG00000155324	1.68	0.75063	2.19732e-10	FALSE	FALSE
TNFRSF11B	ENSG00000164761	1.68	0.75032	2.62173e-05	FALSE	TRUE
EVI2B	ENSG00000185862	1.68	0.74764	2.3842e-12	FALSE	FALSE
PDCD1LG2	ENSG00000197646	1.68	0.74686	0.48899	FALSE	FALSE
ASS1P5	ENSG00000227881	1.68	0.74498	0.01014	FALSE	FALSE
RP11-498D10.5	ENSG00000261337	1.68	0.74484	0.55019	FALSE	FALSE
LA16c-358B7.3	ENSG00000261505	1.68	0.74478	0.73447	FALSE	FALSE
RP11-473C18.3	ENSG00000261687	1.68	0.74469	8.21541e-05	FALSE	FALSE
TMEM132A	ENSG00000006118	1.67	0.74292	1.32116e-05	FALSE	FALSE
PARP12	ENSG00000059378	1.67	0.74095	2.3865e-11	FALSE	TRUE
TMTC1	ENSG00000133687	1.67	0.73893	1.70564e-11	FALSE	TRUE
CYP2J2	ENSG00000134716	1.67	0.73857	0.04523	FALSE	TRUE
PTPRJ	ENSG00000149177	1.67	0.73849	1.59458e-09	FALSE	TRUE
GJB2	ENSG00000165474	1.67	0.73779	5.79869e-10	FALSE	TRUE
ANKLE2	ENSG00000176915	1.67	0.73707	0.49513	FALSE	FALSE
C9orf173	ENSG00000197768	1.67	0.73682	1.26732e-05	FALSE	FALSE
PIM3	ENSG00000198355	1.67	0.7361	0.0115	FALSE	TRUE
MYO16	ENSG00000041515	1.66	0.73452	0.24058	TRUE	FALSE
IZUMO4	ENSG00000099840	1.66	0.73303	0.23396	FALSE	FALSE
ZFP36	ENSG00000128016	1.66	0.73013	1.40993e-10	FALSE	TRUE
KCNK1	ENSG00000135750	1.66	0.7299	0.000227138	FALSE	TRUE
CDKN2B	ENSG00000147883	1.66	0.72966	1.11665e-10	FALSE	TRUE
FSIP1	ENSG00000150667	1.66	0.72917	3.166e-09	FALSE	FALSE
KCNS3	ENSG00000170745	1.66	0.72864	1.25041e-07	TRUE	TRUE
RAB43	ENSG00000172780	1.66	0.727	8.67169e-10	FALSE	TRUE
MAST4	ENSG00000069020	1.65	0.72558	2.31964e-08	FALSE	TRUE
FBXO6	ENSG00000116663	1.65	0.72546	0.00367	FALSE	FALSE
RAB3IP	ENSG00000127328	1.65	0.72517	0.2785	FALSE	TRUE
MTUS1	ENSG00000129422	1.65	0.72486	0.00667	TRUE	TRUE
PNPLA8	ENSG00000135241	1.65	0.72422	0.00316	FALSE	FALSE
CPEB2	ENSG00000137449	1.65	0.72386	1.8811e-05	FALSE	TRUE
ZFYVE1	ENSG00000165861	1.65	0.72311	1.51448e-05	FALSE	FALSE
ZFPM2	ENSG00000169946	1.65	0.72268	0.00602	FALSE	TRUE
PPP1R3B	ENSG00000173281	1.65	0.72111	1.35453e-09	TRUE	TRUE
PLEKHN1	ENSG00000187583	1.65	0.72068	4.81762e-09	FALSE	FALSE
PATL2	ENSG00000229474	1.65	0.71969	4.47849e-10	FALSE	FALSE
RP11-336A10.5	ENSG00000231483	1.65	0.71965	1.19863e-05	FALSE	FALSE
TNFRSF6B	ENSG00000243509	1.65	0.71947	2.00009e-05	FALSE	FALSE
PCDHGB3	ENSG00000262209	1.65	0.7181	1.11612e-10	FALSE	FALSE
ERO1LB	ENSG00000086619	1.64	0.7179	0.3415	FALSE	FALSE
CYTH1	ENSG00000108669	1.64	0.71581	1.61031e-10	FALSE	FALSE
RNF144B	ENSG00000137393	1.64	0.71514	0.31211	FALSE	TRUE
IRS2	ENSG00000185950	1.64	0.71425	4.26452e-09	FALSE	TRUE
RP11-379B8.1	ENSG00000226453	1.64	0.70989	2.65468e-08	FALSE	FALSE
TRIB3	ENSG00000101255	1.63	0.7092	2.04261e-06	FALSE	TRUE
CGNL1	ENSG00000128849	1.63	0.70918	2.27323e-10	FALSE	TRUE
BMP6	ENSG00000153162	1.63	0.70836	0.59633	FALSE	TRUE
ABCA5	ENSG00000154265	1.63	0.70573	0.000106225	FALSE	TRUE
DENND2C	ENSG00000175984	1.63	0.70559	0.0028	FALSE	FALSE
TMEM229B	ENSG00000198133	1.63	0.70547	0.09724	FALSE	FALSE
NAT6	ENSG00000243477	1.63	0.70378	0.51538	FALSE	FALSE
RP11-552F3.4	ENSG00000266980	1.63	0.70343	0.00338	FALSE	FALSE
RP11-65L3.4	ENSG00000270956	1.63	0.70251	4.8904e-08	FALSE	FALSE
TMCC3	ENSG00000057704	1.62	0.69934	9.04442e-11	FALSE	TRUE
MAP2	ENSG00000078018	1.62	0.69873	8.59026e-09	FALSE	TRUE
SGK1	ENSG00000118515	1.62	0.69646	7.88199e-10	TRUE	TRUE
FST	ENSG00000134363	1.62	0.69487	0.22999	FALSE	TRUE
LRRC8A	ENSG00000136802	1.62	0.69398	0.25722	FALSE	FALSE
PAQR6	ENSG00000160781	1.62	0.69248	1.83019e-05	FALSE	TRUE
ZBED2	ENSG00000177494	1.62	0.69241	0.16702	FALSE	FALSE
GUSBP11	ENSG00000228315	1.62	0.69195	4.8877e-06	FALSE	FALSE
MYO15B	ENSG00000266714	1.62	0.69174	5.67081e-10	FALSE	FALSE
GPRC5A	ENSG00000013588	1.61	0.69103	2.49906e-09	FALSE	TRUE
VMP1	ENSG00000062716	1.61	0.69101	1.84816e-09	FALSE	FALSE
CALB1	ENSG00000104327	1.61	0.691	0.2572	FALSE	TRUE
DHX58	ENSG00000108771	1.61	0.69055	2.92166e-10	FALSE	FALSE
PANX1	ENSG00000110218	1.61	0.68866	2.30099e-09	FALSE	TRUE
TRIM38	ENSG00000112343	1.61	0.68865	0.75088	FALSE	TRUE
WIPF1	ENSG00000115935	1.61	0.68798	1.78586e-10	FALSE	TRUE
OASL	ENSG00000135114	1.61	0.68787	3.62099e-10	TRUE	FALSE
PHLDB2	ENSG00000144824	1.61	0.6871	0.02051	FALSE	TRUE
TMEM47	ENSG00000147027	1.61	0.68589	0.000348455	FALSE	TRUE
TGFA	ENSG00000163235	1.61	0.68583	0.25322	FALSE	TRUE
HDX	ENSG00000165259	1.61	0.68468	7.73755e-06	FALSE	FALSE
NDRG2	ENSG00000165795	1.61	0.68389	0.000844433	FALSE	TRUE
MUC16	ENSG00000181143	1.61	0.68381	4.88598e-10	FALSE	FALSE
LCN12	ENSG00000184925	1.61	0.68366	0.000676698	FALSE	FALSE
KMT2E-AS1	ENSG00000239569	1.61	0.68322	0.5759	FALSE	FALSE
CTC-573N18.1	ENSG00000250509	1.61	0.68281	0.000241161	FALSE	FALSE
BCL3	ENSG00000069399	1.6	0.68255	2.1222e-09	FALSE	TRUE
SLC52A3	ENSG00000101276	1.6	0.6825	0.75836	FALSE	FALSE
YPEL5	ENSG00000119801	1.6	0.68223	2.19161e-08	FALSE	TRUE
CD274	ENSG00000120217	1.6	0.68168	0.000267604	FALSE	TRUE
B4GALT4	ENSG00000121578	1.6	0.68122	3.76574e-06	FALSE	FALSE
SRGN	ENSG00000122862	1.6	0.68116	0.29221	FALSE	TRUE
GPCPD1	ENSG00000125772	1.6	0.68072	5.69444e-08	FALSE	TRUE
ZNF484	ENSG00000127081	1.6	0.6801	1.28637e-09	FALSE	FALSE
SLC31A2	ENSG00000136867	1.6	0.68009	8.07162e-09	FALSE	TRUE
SIK1	ENSG00000142178	1.6	0.67978	2.38267e-09	TRUE	TRUE
ZNF697	ENSG00000143067	1.6	0.67927	7.13373e-08	FALSE	FALSE
SH3D21	ENSG00000214193	1.6	0.67812	1.16699e-09	FALSE	FALSE
APOL6	ENSG00000221963	1.6	0.67778	2.63002e-05	FALSE	FALSE
ARHGAP8	ENSG00000241484	1.6	0.67723	1.10638e-08	FALSE	FALSE
CTD-2127H9.1	ENSG00000249740	1.6	0.67649	0.000917509	FALSE	FALSE
AC002310.17	ENSG00000261588	1.6	0.67524	0.08982	FALSE	FALSE
GIPR	ENSG00000010310	1.59	0.67341	0.03772	FALSE	FALSE
SAT1	ENSG00000130066	1.59	0.67271	9.27755e-05	TRUE	TRUE
CASZ1	ENSG00000130940	1.59	0.67187	0.40885	FALSE	TRUE
C1RL	ENSG00000139178	1.59	0.67174	1.89267e-08	FALSE	TRUE
ASTN2	ENSG00000148219	1.59	0.67167	0.00115	FALSE	TRUE
PLOD2	ENSG00000152952	1.59	0.67163	0.36094	FALSE	TRUE
BACH1	ENSG00000156273	1.59	0.67146	7.73459e-06	FALSE	TRUE
ANKRD9	ENSG00000156381	1.59	0.67108	1.43642e-06	TRUE	FALSE
FAM84B	ENSG00000168672	1.59	0.67091	9.27787e-09	FALSE	TRUE
SLC6A9	ENSG00000196517	1.59	0.66939	2.81312e-05	FALSE	TRUE
MAFG	ENSG00000197063	1.59	0.66939	0.00698	FALSE	TRUE
PRR13	ENSG00000205352	1.59	0.66845	1.50754e-07	FALSE	FALSE
HLA-H	ENSG00000206341	1.59	0.66808	2.29153e-06	FALSE	FALSE
ASS1P11	ENSG00000225308	1.59	0.66786	3.9751e-09	FALSE	FALSE
AC092614.2	ENSG00000227542	1.59	0.6677	2.39403e-09	FALSE	FALSE
ARHGEF38	ENSG00000236699	1.59	0.66718	8.01214e-09	FALSE	FALSE
RP11-809N8.2	ENSG00000256928	1.59	0.66634	0.33977	FALSE	FALSE
RAB43P1	ENSG00000259856	1.59	0.66575	0.12026	FALSE	FALSE
RP11-78A19.3	ENSG00000267165	1.59	0.66483	0.21777	FALSE	FALSE
HDAC5	ENSG00000108840	1.58	0.66399	2.93779e-05	FALSE	TRUE
CREB1	ENSG00000118260	1.58	0.66365	0.000744431	FALSE	TRUE
CASP1	ENSG00000137752	1.58	0.66347	2.28925e-09	FALSE	TRUE
ZNF710	ENSG00000140548	1.58	0.66321	0.15778	FALSE	FALSE
IL22RA1	ENSG00000142677	1.58	0.6615	0.55148	FALSE	TRUE
OSMR	ENSG00000145623	1.58	0.66002	1.98312e-05	FALSE	TRUE
CCDC81	ENSG00000149201	1.58	0.65996	0.00284	FALSE	FALSE
NFKBID	ENSG00000167604	1.58	0.6595	0.51096	FALSE	FALSE
AC093734.1	ENSG00000256005	1.58	0.65928	6.81301e-06	FALSE	FALSE
Z95704.5	ENSG00000256143	1.58	0.65856	6.50924e-07	FALSE	FALSE
CTD-2540B15.7	ENSG00000267727	1.58	0.65764	2.91443e-08	FALSE	FALSE
APBA3	ENSG00000011132	1.57	0.65461	5.75805e-05	FALSE	TRUE
SLCO4A1	ENSG00000101187	1.57	0.65453	0.78064	FALSE	TRUE
BMF	ENSG00000104081	1.57	0.65416	0.01365	FALSE	TRUE
AGTR1	ENSG00000144891	1.57	0.65351	4.82076e-09	FALSE	TRUE
ANXA8L1	ENSG00000150165	1.57	0.653	4.08213e-06	FALSE	FALSE
SMIM14	ENSG00000163683	1.57	0.65019	1.15565e-05	FALSE	TRUE
NKX3-1	ENSG00000167034	1.57	0.65001	0.000996261	FALSE	FALSE
RP11-834C11.4	ENSG00000250742	1.57	0.64964	0.007	FALSE	FALSE
RP11-603J24.9	ENSG00000257411	1.57	0.64911	0.32082	FALSE	FALSE
AL358113.1	ENSG00000269295	1.57	0.64766	0.14081	FALSE	FALSE
SAMD4A	ENSG00000020577	1.56	0.64564	0.0215	TRUE	TRUE
NEDD4L	ENSG00000049759	1.56	0.64554	2.46374e-08	FALSE	TRUE
ALX4	ENSG00000052850	1.56	0.64503	0.3389	FALSE	FALSE
ARG2	ENSG00000081181	1.56	0.64464	0.35323	FALSE	TRUE
KIF3C	ENSG00000084731	1.56	0.64462	7.8533e-07	FALSE	FALSE
PPARD	ENSG00000112033	1.56	0.64432	8.47777e-09	FALSE	TRUE
GDA	ENSG00000119125	1.56	0.64346	0.00277	FALSE	TRUE
CDK7	ENSG00000134058	1.56	0.64297	8.12289e-07	FALSE	FALSE
KLF4	ENSG00000136826	1.56	0.64271	2.83375e-08	TRUE	TRUE
LMBR1L	ENSG00000139636	1.56	0.64251	1.43498e-07	FALSE	TRUE
RABGEF1	ENSG00000154710	1.56	0.64139	0.00315	FALSE	FALSE
ANKZF1	ENSG00000163516	1.56	0.64136	0.000205235	FALSE	TRUE
C4orf3	ENSG00000164096	1.56	0.64125	2.23892e-07	FALSE	FALSE
ZBTB43	ENSG00000169155	1.56	0.64124	6.44614e-08	FALSE	FALSE
ZNF160	ENSG00000170949	1.56	0.64097	9.35019e-09	FALSE	FALSE
TRIM8	ENSG00000171206	1.56	0.64003	3.92692e-06	FALSE	FALSE
RP13-225O21.2	ENSG00000228487	1.56	0.63951	1.37751e-07	FALSE	FALSE
RP5-1120P11.1	ENSG00000237686	1.56	0.63858	0.01247	FALSE	FALSE
NBEAP1	ENSG00000258590	1.56	0.63793	5.57869e-08	FALSE	FALSE
RP11-47A8.5	ENSG00000272933	1.56	0.63705	0.62142	FALSE	FALSE
BTN3A1	ENSG00000026950	1.55	0.63659	3.2757e-08	FALSE	FALSE
PSEN1	ENSG00000080815	1.55	0.63576	1.54136e-07	FALSE	TRUE
NLRP1	ENSG00000091592	1.55	0.63371	0.06341	FALSE	FALSE
PNPT1	ENSG00000138035	1.55	0.63361	0.000619195	FALSE	TRUE
ADC	ENSG00000142920	1.55	0.63329	0.00427	FALSE	FALSE
ARNT2	ENSG00000172379	1.55	0.63269	0.03672	TRUE	TRUE
H1FX	ENSG00000184897	1.55	0.63201	0.00541	TRUE	TRUE
ITSN2	ENSG00000198399	1.55	0.63101	2.94e-08	FALSE	FALSE
LINC-PINT	ENSG00000231721	1.55	0.62987	2.59503e-07	FALSE	FALSE
LINC00623	ENSG00000235398	1.55	0.62916	9.27685e-06	FALSE	FALSE
AF196779.12	ENSG00000250232	1.55	0.62817	0.00216	FALSE	FALSE
RP11-327F22.4	ENSG00000260616	1.55	0.62815	1.36689e-07	FALSE	FALSE
WSB1	ENSG00000109046	1.54	0.62721	2.18415e-08	FALSE	TRUE
AMOTL2	ENSG00000114019	1.54	0.62695	0.00471	FALSE	TRUE
PVRL2	ENSG00000130202	1.54	0.62589	2.87141e-07	FALSE	FALSE
JUND	ENSG00000130522	1.54	0.62425	5.206e-08	FALSE	TRUE
RHOF	ENSG00000139725	1.54	0.62414	0.000252425	FALSE	FALSE
IGFBP3	ENSG00000146674	1.54	0.62368	0.15917	TRUE	TRUE
CCNL1	ENSG00000163660	1.54	0.62329	2.83722e-08	FALSE	TRUE
MAOA	ENSG00000189221	1.54	0.62232	4.05668e-08	FALSE	TRUE
C5orf56	ENSG00000197536	1.54	0.62156	0.000716821	FALSE	FALSE
AC009950.2	ENSG00000225963	1.54	0.62111	0.58025	FALSE	FALSE
MEIS1-AS3	ENSG00000226819	1.54	0.62087	0.21112	FALSE	FALSE
MTFP1	ENSG00000242114	1.54	0.61934	1.39492e-07	FALSE	TRUE
AC005519.4	ENSG00000258559	1.54	0.61868	5.2824e-08	FALSE	FALSE
HIVEP2	ENSG00000010818	1.53	0.61809	0.06484	FALSE	TRUE
NAPA	ENSG00000105402	1.53	0.61719	2.78041e-06	FALSE	TRUE
CLIP2	ENSG00000106665	1.53	0.61712	1.3942e-05	FALSE	TRUE
MASTL	ENSG00000120539	1.53	0.61673	0.32944	FALSE	TRUE
EREG	ENSG00000124882	1.53	0.61597	3.17552e-08	TRUE	TRUE
IL6ST	ENSG00000134352	1.53	0.61568	0.00085299	FALSE	TRUE
JDP2	ENSG00000140044	1.53	0.61537	1.64057e-06	FALSE	TRUE
C9orf72	ENSG00000147894	1.53	0.61495	0.00233	FALSE	FALSE
UGCG	ENSG00000148154	1.53	0.61395	2.10648e-07	TRUE	TRUE
PDLIM3	ENSG00000154553	1.53	0.61386	0.02424	FALSE	FALSE
FAM122C	ENSG00000156500	1.53	0.61276	1.18572e-07	FALSE	FALSE
ETS2	ENSG00000157557	1.53	0.61144	3.96366e-07	FALSE	TRUE
ABCG1	ENSG00000160179	1.53	0.61135	5.33515e-08	FALSE	TRUE
PPP1R32	ENSG00000162148	1.53	0.6113	1.44453e-05	FALSE	FALSE
ARL5B	ENSG00000165997	1.53	0.61128	0.37652	FALSE	TRUE
MYD88	ENSG00000172936	1.53	0.61075	3.09584e-06	FALSE	TRUE
INSIG1	ENSG00000186480	1.53	0.61071	0.29781	FALSE	TRUE
C6orf1	ENSG00000186577	1.53	0.61056	2.16457e-07	FALSE	FALSE
DTX2P1	ENSG00000186704	1.53	0.60989	2.45955e-07	FALSE	FALSE
SDHAP2	ENSG00000215837	1.53	0.60983	9.75583e-08	FALSE	FALSE
MTMR9LP	ENSG00000220785	1.53	0.60969	0.0078	FALSE	FALSE
LYN	ENSG00000254087	1.53	0.60958	5.29622e-08	FALSE	TRUE
RP11-127L20.5	ENSG00000270075	1.53	0.60908	1.40678e-06	FALSE	FALSE
RP4-734G22.3	ENSG00000272078	1.53	0.60902	0.0026	FALSE	FALSE
LOX	ENSG00000113083	1.52	0.60819	0.00758	FALSE	TRUE
PLSCR4	ENSG00000114698	1.52	0.60787	1.70625e-07	FALSE	TRUE
BLZF1	ENSG00000117475	1.52	0.60694	7.58359e-08	FALSE	TRUE
RHBDF2	ENSG00000129667	1.52	0.6069	0.00109	FALSE	TRUE
GRHL1	ENSG00000134317	1.52	0.60655	0.10397	FALSE	TRUE
P2RX4	ENSG00000135124	1.52	0.60604	0.000360155	FALSE	TRUE
PML	ENSG00000140464	1.52	0.60596	9.37566e-05	FALSE	TRUE
TGFB1I1	ENSG00000140682	1.52	0.60547	6.81375e-07	FALSE	TRUE
RAB11FIP1	ENSG00000156675	1.52	0.60476	0.000831881	FALSE	TRUE
CLMN	ENSG00000165959	1.52	0.60448	9.88973e-05	FALSE	TRUE
COL22A1	ENSG00000169436	1.52	0.60326	0.16751	FALSE	FALSE
JUNB	ENSG00000171223	1.52	0.60257	0.19235	FALSE	TRUE
ZBTB20	ENSG00000181722	1.52	0.60177	0.1927	TRUE	TRUE
RP11-3L8.3	ENSG00000235448	1.52	0.60133	3.76282e-07	FALSE	FALSE
RP11-326C3.11	ENSG00000251661	1.52	0.60127	3.42447e-07	FALSE	FALSE
CHKB-CPT1B	ENSG00000254413	1.52	0.60032	0.00171	FALSE	FALSE
RP11-394J1.2	ENSG00000258177	1.52	0.59991	5.09794e-07	FALSE	FALSE
RTN4R	ENSG00000040608	1.51	0.59843	1.70622e-06	FALSE	FALSE
LZTS3	ENSG00000088899	1.51	0.59831	0.66929	FALSE	FALSE
RIPK2	ENSG00000104312	1.51	0.59703	0.00732	FALSE	TRUE
TJP2	ENSG00000119139	1.51	0.59689	0.000623944	TRUE	TRUE
PPP1R3D	ENSG00000132825	1.51	0.59683	3.04319e-07	FALSE	TRUE
LMO7	ENSG00000136153	1.51	0.59668	6.07314e-07	FALSE	TRUE
ABI1	ENSG00000136754	1.51	0.59576	0.43482	FALSE	FALSE
FLI1	ENSG00000151702	1.51	0.59518	0.03591	FALSE	TRUE
PARP8	ENSG00000151883	1.51	0.5942	0.00859	FALSE	TRUE
CDA	ENSG00000158825	1.51	0.59386	0.02763	FALSE	TRUE
MOAP1	ENSG00000165943	1.51	0.59295	0.00134	FALSE	FALSE
ABTB2	ENSG00000166016	1.51	0.59278	0.000531219	FALSE	TRUE
RP11-1407O15.2	ENSG00000174093	1.51	0.5926	2.09397e-07	FALSE	FALSE
STAP2	ENSG00000178078	1.51	0.59182	0.000389517	FALSE	TRUE
CASP4	ENSG00000196954	1.51	0.59046	0.000238922	FALSE	TRUE
RP11-967K21.1	ENSG00000247934	1.51	0.59035	0.10393	FALSE	FALSE
UBE2Q2P3	ENSG00000259429	1.51	0.59034	1.05044e-07	FALSE	FALSE
RP11-245P10.8	ENSG00000270094	1.51	0.58998	1.64676e-07	FALSE	FALSE
ARNTL2	ENSG00000029153	1.5	0.58927	1.03498e-07	FALSE	TRUE
MCF2L2	ENSG00000053524	1.5	0.58922	3.73246e-07	FALSE	FALSE
FRMD4B	ENSG00000114541	1.5	0.58889	2.70979e-07	TRUE	TRUE
BSPRY	ENSG00000119411	1.5	0.58877	3.96615e-07	FALSE	FALSE
RARRES3	ENSG00000133321	1.5	0.5886	2.31809e-07	FALSE	FALSE
KIFC3	ENSG00000140859	1.5	0.58851	8.62489e-07	TRUE	TRUE
WNT9A	ENSG00000143816	1.5	0.58826	0.00358	FALSE	TRUE
IFIT5	ENSG00000152778	1.5	0.58812	0.01432	FALSE	FALSE
NBPF8	ENSG00000162825	1.5	0.58777	0.000776959	FALSE	FALSE
PIGA	ENSG00000165195	1.5	0.58702	0.00561	FALSE	TRUE
IFI27	ENSG00000165949	1.5	0.58695	0.04354	FALSE	TRUE
GTPBP2	ENSG00000172432	1.5	0.58632	3.46193e-06	FALSE	TRUE
CTC1	ENSG00000178971	1.5	0.58626	0.02148	FALSE	FALSE
FGD6	ENSG00000180263	1.5	0.58576	0.01875	TRUE	FALSE
HLA-J	ENSG00000204622	1.5	0.58508	6.07066e-06	FALSE	FALSE
UCA1	ENSG00000214049	1.5	0.58455	0.49847	FALSE	FALSE
LINC00887	ENSG00000214145	1.5	0.5841	0.03654	FALSE	FALSE
NAMPTL	ENSG00000229644	1.5	0.58367	0.06542	FALSE	FALSE
ACTBP12	ENSG00000233125	1.5	0.58239	0.60957	FALSE	FALSE
RP11-275I14.4	ENSG00000234478	1.5	0.58218	2.66885e-07	FALSE	FALSE
ZNF350	ENSG00000256683	1.5	0.58106	1.05061e-05	FALSE	FALSE
RP1-59D14.1	ENSG00000262456	1.5	0.58057	1.47471e-07	FALSE	FALSE
CEACAM1	ENSG00000079385	1.49	0.57935	1.13737e-06	FALSE	TRUE
BIK	ENSG00000100290	1.49	0.57825	0.00545	FALSE	TRUE
KDM3A	ENSG00000115548	1.49	0.57808	2.68304e-05	TRUE	TRUE
ZBTB17	ENSG00000116809	1.49	0.57668	0.01055	FALSE	FALSE
LGALS8	ENSG00000116977	1.49	0.5763	2.29837e-07	FALSE	TRUE
CD70	ENSG00000125726	1.49	0.57627	0.17243	FALSE	TRUE
SCO2	ENSG00000130489	1.49	0.57587	4.72168e-06	FALSE	FALSE
CMTR1	ENSG00000137200	1.49	0.57539	3.92692e-06	TRUE	FALSE
IER3	ENSG00000137331	1.49	0.5744	0.03595	FALSE	TRUE
TMEM56	ENSG00000152078	1.49	0.57438	0.42101	TRUE	TRUE
ABCA1	ENSG00000165029	1.49	0.57432	3.54071e-05	FALSE	TRUE
TMPRSS5	ENSG00000166682	1.49	0.57424	4.19579e-07	FALSE	FALSE
TNIP2	ENSG00000168884	1.49	0.57376	1.61788e-06	FALSE	FALSE
CITED4	ENSG00000179862	1.49	0.57362	0.65715	FALSE	TRUE
TMEM50A	ENSG00000183726	1.49	0.57346	0.00373	TRUE	TRUE
VSIG10L	ENSG00000186806	1.49	0.57308	0.02545	FALSE	FALSE
IRF9	ENSG00000213928	1.49	0.57293	6.84813e-07	FALSE	TRUE
CEBPD	ENSG00000221869	1.49	0.57278	0.000127855	FALSE	TRUE
RP11-318K12.1	ENSG00000228991	1.49	0.57257	1.70625e-07	FALSE	FALSE
HLA-B	ENSG00000234745	1.49	0.57203	6.98031e-07	FALSE	TRUE
AP001258.4	ENSG00000245571	1.49	0.57164	4.71683e-07	FALSE	FALSE
ANKHD1-EIF4EBP3	ENSG00000254996	1.49	0.57087	0.00399	FALSE	FALSE
CTSO	ENSG00000256043	1.49	0.57062	0.00206	TRUE	TRUE
IFNGR1	ENSG00000027697	1.48	0.57031	1.07174e-06	FALSE	TRUE
GABRE	ENSG00000102287	1.48	0.57029	0.14127	FALSE	FALSE
NAMPT	ENSG00000105835	1.48	0.57027	3.08342e-07	TRUE	TRUE
HNF1B	ENSG00000108753	1.48	0.57012	7.63934e-07	FALSE	FALSE
RAB9A	ENSG00000123595	1.48	0.56945	0.00501	FALSE	FALSE
IRF5	ENSG00000128604	1.48	0.5689	1.07129e-06	FALSE	TRUE
CARD6	ENSG00000132357	1.48	0.56847	2.8141e-07	FALSE	TRUE
TMBIM1	ENSG00000135926	1.48	0.56828	0.38835	FALSE	TRUE
GABARAPL1	ENSG00000139112	1.48	0.5672	0.0127	FALSE	TRUE
hsa-mir-1199	ENSG00000141854	1.48	0.56719	1.36604e-06	FALSE	FALSE
LATS2	ENSG00000150457	1.48	0.56715	1.54155e-05	FALSE	TRUE
TMEM234	ENSG00000160055	1.48	0.5668	0.000320429	FALSE	FALSE
LY6E	ENSG00000160932	1.48	0.56614	1.21325e-05	FALSE	TRUE
DTX3L	ENSG00000163840	1.48	0.5649	0.00304	FALSE	FALSE
SLFN5	ENSG00000166750	1.48	0.5645	2.53275e-06	FALSE	TRUE
TRIM56	ENSG00000169871	1.48	0.56448	0.00189	FALSE	FALSE
TM4SF1	ENSG00000169908	1.48	0.56418	4.39583e-07	TRUE	TRUE
GABARAP	ENSG00000170296	1.48	0.56398	9.65927e-07	FALSE	FALSE
DNER	ENSG00000187957	1.48	0.56355	6.81375e-07	FALSE	TRUE
ARHGEF34P	ENSG00000204959	1.48	0.56245	2.01861e-05	FALSE	FALSE
RP3-437C15.1	ENSG00000232702	1.48	0.56241	3.50576e-06	FALSE	FALSE
TM4SF19-AS1	ENSG00000235897	1.48	0.56145	4.31879e-07	FALSE	FALSE
RP11-973N13.4	ENSG00000259116	1.48	0.56132	0.000125506	FALSE	FALSE
CTD-2031P19.5	ENSG00000262211	1.48	0.56107	0.00269	FALSE	FALSE
RHBDF1	ENSG00000007384	1.47	0.56067	1.54235e-06	FALSE	TRUE
ASNS	ENSG00000070669	1.47	0.56014	0.00432	TRUE	TRUE
SORBS1	ENSG00000095637	1.47	0.56013	0.48656	FALSE	TRUE
GTPBP1	ENSG00000100226	1.47	0.55953	9.03126e-07	FALSE	TRUE
RHOV	ENSG00000104140	1.47	0.5589	2.42298e-06	FALSE	FALSE
STC2	ENSG00000113739	1.47	0.55858	5.62794e-06	FALSE	TRUE
XRN1	ENSG00000114127	1.47	0.55838	0.02486	FALSE	FALSE
WBP2	ENSG00000132471	1.47	0.558	7.056e-06	TRUE	FALSE
DSG3	ENSG00000134757	1.47	0.55763	2.3165e-06	FALSE	FALSE
EPHA2	ENSG00000142627	1.47	0.55752	3.39358e-05	FALSE	TRUE
TP53BP2	ENSG00000143514	1.47	0.5574	0.39582	FALSE	TRUE
SLC25A28	ENSG00000155287	1.47	0.55732	0.000864928	FALSE	FALSE
MYO5B	ENSG00000167306	1.47	0.55671	2.92518e-06	TRUE	TRUE
CD47	ENSG00000196776	1.47	0.55576	1.40813e-06	FALSE	TRUE
PNLIPRP3	ENSG00000203837	1.47	0.55538	0.07628	FALSE	FALSE
LINC00963	ENSG00000204054	1.47	0.55446	1.30875e-06	FALSE	FALSE
DENND1C	ENSG00000205744	1.47	0.55444	2.53719e-06	FALSE	FALSE
TMEFF1	ENSG00000241697	1.47	0.55413	0.73058	FALSE	TRUE
ZMYM6NB	ENSG00000243749	1.47	0.55402	1.69843e-05	FALSE	FALSE
CCAT1	ENSG00000247844	1.47	0.55334	7.64439e-06	FALSE	FALSE
RP11-22P4.1	ENSG00000255322	1.47	0.55325	0.00104	FALSE	FALSE
RP11-147L13.7	ENSG00000267708	1.47	0.55253	5.36202e-07	FALSE	FALSE
NUB1	ENSG00000013374	1.46	0.55084	3.66494e-05	FALSE	FALSE
MAP3K13	ENSG00000073803	1.46	0.55028	1.64895e-06	TRUE	FALSE
IL18R1	ENSG00000115604	1.46	0.54846	0.04881	FALSE	TRUE
TNFRSF10B	ENSG00000120889	1.46	0.54835	0.01558	FALSE	TRUE
DNAJB9	ENSG00000128590	1.46	0.54693	0.04033	FALSE	TRUE
ANXA3	ENSG00000138772	1.46	0.54672	0.0013	FALSE	TRUE
LYST	ENSG00000143669	1.46	0.54625	2.05418e-05	FALSE	TRUE
SH3KBP1	ENSG00000147010	1.46	0.5456	2.32711e-06	TRUE	TRUE
USP43	ENSG00000154914	1.46	0.54539	2.73091e-05	FALSE	FALSE
SERPINB8	ENSG00000166401	1.46	0.54527	1.14611e-05	FALSE	FALSE
RELA	ENSG00000173039	1.46	0.54488	1.80673e-06	FALSE	TRUE
MAPK11	ENSG00000185386	1.46	0.5445	2.56076e-06	FALSE	TRUE
DLL1	ENSG00000198719	1.46	0.54346	1.04943e-06	FALSE	TRUE
LINC01139	ENSG00000215808	1.46	0.54337	0.07347	FALSE	FALSE
PROSER2-AS1	ENSG00000225778	1.46	0.54196	1.54549e-06	FALSE	FALSE
RP1-71H24.1	ENSG00000257452	1.46	0.54124	3.2918e-06	FALSE	FALSE
LAP3	ENSG00000002549	1.45	0.53914	1.96802e-06	FALSE	TRUE
CASP10	ENSG00000003400	1.45	0.53886	0.000880774	FALSE	TRUE
CRAMP1L	ENSG00000007545	1.45	0.53817	3.28121e-06	FALSE	FALSE
RRAGD	ENSG00000025039	1.45	0.53738	0.66923	FALSE	TRUE
ZFYVE26	ENSG00000072121	1.45	0.53697	1.21492e-05	FALSE	FALSE
IKZF5	ENSG00000095574	1.45	0.53685	5.36947e-06	FALSE	TRUE
HIVEP1	ENSG00000095951	1.45	0.53679	0.00168	TRUE	TRUE
RRAGC	ENSG00000116954	1.45	0.53569	0.0596	FALSE	TRUE
KDM6B	ENSG00000132510	1.45	0.53475	0.00313	FALSE	TRUE
PDZD2	ENSG00000133401	1.45	0.53469	4.13322e-06	TRUE	TRUE
SLC41A2	ENSG00000136052	1.45	0.53467	1.47345e-06	FALSE	TRUE
LHFPL2	ENSG00000145685	1.45	0.53445	0.00704	TRUE	TRUE
KIAA0355	ENSG00000166398	1.45	0.53408	0.00284	FALSE	FALSE
TMEM154	ENSG00000170006	1.45	0.53406	7.76794e-05	FALSE	FALSE
RAP2B	ENSG00000181467	1.45	0.53389	0.01162	TRUE	TRUE
ANKRD36B	ENSG00000196912	1.45	0.53375	4.08778e-06	FALSE	FALSE
FTH1P16	ENSG00000227376	1.45	0.53359	0.05918	FALSE	FALSE
LINC00106	ENSG00000236871	1.45	0.53353	0.24996	FALSE	FALSE
CTD-2152M20.2	ENSG00000250764	1.45	0.53328	0.02004	FALSE	FALSE
RP11-61L23.2	ENSG00000253882	1.45	0.53321	1.11039e-05	FALSE	FALSE
CTD-2235H24.2	ENSG00000260824	1.45	0.53167	0.63923	FALSE	FALSE
CTD-3131K8.2	ENSG00000269439	1.45	0.53154	2.3016e-06	FALSE	FALSE
FAM214B	ENSG00000005238	1.44	0.52992	0.01864	FALSE	FALSE
WIPI1	ENSG00000070540	1.44	0.52969	7.43015e-06	FALSE	TRUE
IL4R	ENSG00000077238	1.44	0.52907	1.53709e-06	FALSE	TRUE
WBP4	ENSG00000120688	1.44	0.52887	7.22706e-05	FALSE	FALSE
P4HA1	ENSG00000122884	1.44	0.52876	0.15177	FALSE	TRUE
MT2A	ENSG00000125148	1.44	0.52787	7.20615e-06	FALSE	TRUE
RGS12	ENSG00000159788	1.44	0.52705	0.00132	FALSE	FALSE
C1orf106	ENSG00000163362	1.44	0.52679	2.01906e-05	FALSE	FALSE
FAAH2	ENSG00000165591	1.44	0.52663	4.56255e-06	FALSE	FALSE
SLC16A13	ENSG00000174327	1.44	0.52608	1.5942e-12	FALSE	TRUE
WHAMMP3	ENSG00000187667	1.44	0.52586	0.0096	FALSE	FALSE
COL27A1	ENSG00000196739	1.44	0.52521	1.21256e-05	FALSE	TRUE
HLA-A	ENSG00000206503	1.44	0.52505	0.19435	FALSE	TRUE
ARHGEF28	ENSG00000214944	1.44	0.52486	1.1788e-05	TRUE	FALSE
VEZT	ENSG00000028203	1.43	0.5207	0.01336	FALSE	FALSE
SBNO2	ENSG00000064932	1.43	0.52069	3.54071e-05	FALSE	FALSE
TNS1	ENSG00000079308	1.43	0.51986	1.98962e-05	FALSE	TRUE
SOS2	ENSG00000100485	1.43	0.51975	1.46443e-05	FALSE	FALSE
LIPG	ENSG00000101670	1.43	0.51964	4.97504e-05	FALSE	TRUE
CA2	ENSG00000104267	1.43	0.5178	5.44606e-06	TRUE	TRUE
AIP	ENSG00000110711	1.43	0.51763	0.0596	FALSE	TRUE
ARID3A	ENSG00000116017	1.43	0.51726	0.0932	FALSE	FALSE
PTPRE	ENSG00000132334	1.43	0.51707	0.000831881	TRUE	TRUE
ABL2	ENSG00000143322	1.43	0.51666	0.65191	FALSE	FALSE
GPR115	ENSG00000153294	1.43	0.51637	0.00328	FALSE	FALSE
C1orf177	ENSG00000162398	1.43	0.51551	0.08184	FALSE	FALSE
FOXN2	ENSG00000170802	1.43	0.51476	1.78915e-05	FALSE	FALSE
RMI2	ENSG00000175643	1.43	0.51411	0.46212	FALSE	FALSE
SIGIRR	ENSG00000185187	1.43	0.51392	0.0705	FALSE	TRUE
RYR2	ENSG00000198626	1.43	0.5137	5.49699e-05	FALSE	TRUE
PI4KAP1	ENSG00000215513	1.43	0.51345	0.00048958	FALSE	FALSE
RP11-274B18.3	ENSG00000224025	1.43	0.51341	7.16977e-06	FALSE	FALSE
RP6-206I17.2	ENSG00000231734	1.43	0.5129	0.275	FALSE	FALSE
RP11-277L2.3	ENSG00000233368	1.43	0.51247	1.18815e-05	FALSE	FALSE
CTD-2589H19.4	ENSG00000249908	1.43	0.51207	6.64944e-06	FALSE	FALSE
TIMP2	ENSG00000035862	1.42	0.51092	5.59456e-05	FALSE	TRUE
RELT	ENSG00000054967	1.42	0.51077	0.0046	TRUE	FALSE
AKNA	ENSG00000106948	1.42	0.51054	0.00048958	FALSE	FALSE
RAPGEF2	ENSG00000109756	1.42	0.50954	3.57445e-05	TRUE	TRUE
CLDN16	ENSG00000113946	1.42	0.50911	0.00542	FALSE	FALSE
PARD6B	ENSG00000124171	1.42	0.50866	0.00304	FALSE	FALSE
ADM	ENSG00000148926	1.42	0.50834	6.51685e-05	FALSE	TRUE
SLC2A6	ENSG00000160326	1.42	0.50813	0.0709	FALSE	TRUE
KLHL21	ENSG00000162413	1.42	0.50774	8.01848e-06	FALSE	TRUE
JAK1	ENSG00000162434	1.42	0.50717	6.45004e-05	TRUE	TRUE
MT2P1	ENSG00000162840	1.42	0.50715	1.76944e-05	FALSE	FALSE
FAM160A1	ENSG00000164142	1.42	0.50679	0.000100198	FALSE	FALSE
IFI27L1	ENSG00000165948	1.42	0.50646	0.09514	FALSE	TRUE
CCDC68	ENSG00000166510	1.42	0.50586	0.03662	TRUE	TRUE
RAB24	ENSG00000169228	1.42	0.50582	9.1906e-05	FALSE	TRUE
TNFRSF10D	ENSG00000173530	1.42	0.5057	0.50348	FALSE	FALSE
CATSPER1	ENSG00000175294	1.42	0.50528	0.00114	FALSE	FALSE
SLCO3A1	ENSG00000176463	1.42	0.50503	0.41231	FALSE	TRUE
RNF152	ENSG00000176641	1.42	0.5043	0.06778	FALSE	TRUE
ULK1	ENSG00000177169	1.42	0.50425	4.58202e-05	FALSE	TRUE
EPOR	ENSG00000187266	1.42	0.5039	0.0114	FALSE	TRUE
UAP1L1	ENSG00000197355	1.42	0.50288	0.00126	FALSE	FALSE
SMURF1	ENSG00000198742	1.42	0.50265	3.75601e-05	FALSE	TRUE
RP11-274H2.2	ENSG00000243415	1.42	0.50217	2.77764e-05	FALSE	FALSE
LINC00883	ENSG00000243701	1.42	0.50216	0.00801	FALSE	FALSE
RP11-894P9.1	ENSG00000246451	1.42	0.50166	9.05757e-05	FALSE	FALSE
FAM47E-STBD1_1	ENSG00000272414	1.42	0.50154	4.39163e-05	FALSE	FALSE
LL22NC03-80A10.6	ENSG00000272779	1.42	0.50101	0.17826	FALSE	FALSE
NAV3	ENSG00000067798	1.41	0.50012	0.48696	TRUE	TRUE
EFNB1	ENSG00000090776	1.41	0.49958	7.69478e-05	FALSE	TRUE
RNF24	ENSG00000101236	1.41	0.49776	3.65534e-05	FALSE	TRUE
ITGB8	ENSG00000105855	1.41	0.49773	7.83594e-05	FALSE	FALSE
BTN2A1	ENSG00000112763	1.41	0.49694	1.05466e-05	FALSE	FALSE
EPB41L5	ENSG00000115109	1.41	0.49669	4.401e-05	FALSE	TRUE
MMP28	ENSG00000129270	1.41	0.49662	0.00146	FALSE	FALSE
EPS8L1	ENSG00000131037	1.41	0.49624	3.68188e-05	FALSE	FALSE
MOB3C	ENSG00000142961	1.41	0.49573	0.07401	FALSE	FALSE
DHRS3	ENSG00000162496	1.41	0.49543	8.47558e-05	FALSE	TRUE
RAB8B	ENSG00000166128	1.41	0.49529	0.00691	FALSE	TRUE
PIK3CD	ENSG00000171608	1.41	0.49429	0.00332	FALSE	TRUE
SSC5D	ENSG00000179954	1.41	0.49259	6.51643e-05	FALSE	FALSE
ZNF611	ENSG00000213020	1.41	0.49158	0.00141	FALSE	FALSE
PCAT6	ENSG00000228288	1.41	0.49063	0.00212	FALSE	FALSE
ARHGEF5	ENSG00000050327	1.4	0.49036	2.12649e-05	FALSE	TRUE
MXD1	ENSG00000059728	1.4	0.49018	0.06114	FALSE	TRUE
KLF6	ENSG00000067082	1.4	0.48966	1.28673e-05	TRUE	TRUE
MMD	ENSG00000108960	1.4	0.48892	0.00275	FALSE	TRUE
ELK3	ENSG00000111145	1.4	0.48868	0.02179	FALSE	TRUE
DSE	ENSG00000111817	1.4	0.48848	3.30685e-05	FALSE	TRUE
DIEXF	ENSG00000117597	1.4	0.48836	0.07214	FALSE	TRUE
DRAM1	ENSG00000136048	1.4	0.48793	0.00419	FALSE	TRUE
SLC25A37	ENSG00000147454	1.4	0.48735	2.22615e-05	FALSE	TRUE
PDK1	ENSG00000152256	1.4	0.48672	0.000150572	FALSE	TRUE
RNF207	ENSG00000158286	1.4	0.48653	0.000310726	TRUE	FALSE
ARHGAP27	ENSG00000159314	1.4	0.48615	0.000601614	FALSE	FALSE
FGF11	ENSG00000161958	1.4	0.48527	0.000110085	FALSE	FALSE
STARD4	ENSG00000164211	1.4	0.48498	6.18699e-05	TRUE	TRUE
ANXA8	ENSG00000165390	1.4	0.48464	2.5439e-05	FALSE	FALSE
LARP6	ENSG00000166173	1.4	0.48387	0.0179	FALSE	TRUE
HEXDC	ENSG00000169660	1.4	0.48387	0.000223142	FALSE	FALSE
CLDN7	ENSG00000181885	1.4	0.4834	0.00797	FALSE	TRUE
ZNF93	ENSG00000184635	1.4	0.48311	1.97734e-05	FALSE	FALSE
C15orf52	ENSG00000188549	1.4	0.48276	2.23894e-05	FALSE	FALSE
KIF13B	ENSG00000197892	1.4	0.48264	2.35822e-05	FALSE	FALSE
NEU1	ENSG00000204386	1.4	0.48257	0.000357465	FALSE	TRUE
EIF4A2P4	ENSG00000224781	1.4	0.4823	7.5861e-05	FALSE	FALSE
AC007879.7	ENSG00000229647	1.4	0.48142	0.000125969	FALSE	FALSE
AC125232.1	ENSG00000231259	1.4	0.48139	4.01778e-05	FALSE	FALSE
B3GALT4	ENSG00000235863	1.4	0.48123	0.10012	FALSE	FALSE
AL021707.2	ENSG00000257034	1.4	0.48096	2.21679e-05	FALSE	FALSE
RP11-525K10.1	ENSG00000260706	1.4	0.48041	0.01031	FALSE	FALSE
TNFAIP1	ENSG00000109079	1.39	0.47994	3.36922e-05	FALSE	TRUE
BIRC2	ENSG00000110330	1.39	0.47993	0.000877941	FALSE	TRUE
CAPRIN2	ENSG00000110888	1.39	0.47954	0.00010475	FALSE	FALSE
STRIP2	ENSG00000128578	1.39	0.47895	0.35844	FALSE	TRUE
FOXA1	ENSG00000129514	1.39	0.47881	0.00466	TRUE	TRUE
GDF15	ENSG00000130513	1.39	0.47878	0.00268	TRUE	TRUE
TRIM47	ENSG00000132481	1.39	0.47865	1.83662e-10	FALSE	FALSE
ACP2	ENSG00000134575	1.39	0.47851	0.000472422	FALSE	FALSE
DTNA	ENSG00000134769	1.39	0.47817	0.02985	TRUE	TRUE
CCDC64	ENSG00000135127	1.39	0.47741	0.00856	FALSE	FALSE
GTF2B	ENSG00000137947	1.39	0.47687	0.00062539	FALSE	TRUE
TM4SF19_2	ENSG00000145107	1.39	0.47678	8.93725e-05	FALSE	FALSE
PPAPDC1B	ENSG00000147535	1.39	0.47582	0.09761	FALSE	FALSE
A2ML1	ENSG00000166535	1.39	0.47576	0.05625	FALSE	FALSE
TPT1-AS1	ENSG00000170919	1.39	0.47553	9.9516e-05	FALSE	FALSE
JUN	ENSG00000177606	1.39	0.47552	0.25818	FALSE	TRUE
C17orf62	ENSG00000178927	1.39	0.47513	0.00297	FALSE	FALSE
PEAR1	ENSG00000187800	1.39	0.47497	0.07757	FALSE	FALSE
GK	ENSG00000198814	1.39	0.47395	8.8341e-05	FALSE	TRUE
CSNK1E	ENSG00000213923	1.39	0.47382	0.00913	FALSE	TRUE
SLC35E2	ENSG00000215790	1.39	0.47302	5.42019e-05	FALSE	FALSE
RP11-419C5.2	ENSG00000226232	1.39	0.47276	0.00266	FALSE	FALSE
LINC00707	ENSG00000238266	1.39	0.47216	0.01974	FALSE	FALSE
RP13-463N16.6	ENSG00000242147	1.39	0.47138	0.06807	FALSE	FALSE
IL10RB	ENSG00000243646	1.39	0.4712	0.000485091	FALSE	TRUE
AC012613.2	ENSG00000253406	1.39	0.47111	2.77996e-05	FALSE	FALSE
CTSC	ENSG00000109861	1.38	0.46988	0.0123	FALSE	TRUE
EQTN	ENSG00000120160	1.38	0.46969	0.000113335	FALSE	FALSE
UFM1	ENSG00000120686	1.38	0.46869	0.000116265	FALSE	TRUE
SOCS2	ENSG00000120833	1.38	0.46804	2.67219e-05	FALSE	TRUE
GALNT6	ENSG00000139629	1.38	0.46795	0.47695	FALSE	FALSE
MPZL2	ENSG00000149573	1.38	0.4664	0.000106225	FALSE	TRUE
NPAS2	ENSG00000170485	1.38	0.4664	0.0232	FALSE	TRUE
ABLIM3	ENSG00000173210	1.38	0.46634	0.44098	FALSE	TRUE
PCGF5	ENSG00000180628	1.38	0.46596	0.48819	FALSE	TRUE
C1orf204	ENSG00000188004	1.38	0.46401	0.00014354	FALSE	FALSE
LYRM9	ENSG00000232859	1.38	0.464	0.00042846	FALSE	FALSE
HLA-L	ENSG00000243753	1.38	0.46351	0.000211258	FALSE	FALSE
AC026150.8	ENSG00000260693	1.38	0.46211	0.000185386	FALSE	FALSE
AC010504.2	ENSG00000267219	1.38	0.46059	0.68009	FALSE	FALSE
NAPA-AS1	ENSG00000268061	1.38	0.46019	0.48208	FALSE	FALSE
AP000654.5	ENSG00000271318	1.38	0.45946	0.32452	FALSE	FALSE
CLK1	ENSG00000013441	1.37	0.45931	0.000202486	FALSE	TRUE
CD74	ENSG00000019582	1.37	0.45795	7.94318e-05	FALSE	TRUE
SH2D2A	ENSG00000027869	1.37	0.4572	0.1532	FALSE	FALSE
GSDMB	ENSG00000073605	1.37	0.45682	9.32438e-05	FALSE	FALSE
KLHL22	ENSG00000099910	1.37	0.45621	0.000643953	FALSE	FALSE
PPP1R13L	ENSG00000104881	1.37	0.45495	0.23166	FALSE	TRUE
TMEM205	ENSG00000105518	1.37	0.4547	0.01798	FALSE	FALSE
ARHGEF2	ENSG00000116584	1.37	0.45447	0.000150268	FALSE	TRUE
RAB32	ENSG00000118508	1.37	0.45381	0.40979	FALSE	TRUE
ACO1	ENSG00000122729	1.37	0.45368	0.000502275	TRUE	TRUE
TNFSF9	ENSG00000125657	1.37	0.4535	0.07757	FALSE	TRUE
PHF21A	ENSG00000135365	1.37	0.45344	0.04004	FALSE	TRUE
GALNT5	ENSG00000136542	1.37	0.45337	7.23653e-05	TRUE	FALSE
TMEM62	ENSG00000137842	1.37	0.45329	0.000228713	FALSE	FALSE
ZNF7	ENSG00000147789	1.37	0.45316	0.099	FALSE	FALSE
VLDLR	ENSG00000147852	1.37	0.45311	0.12096	FALSE	TRUE
NECAP2	ENSG00000157191	1.37	0.45262	0.66044	FALSE	FALSE
SLC37A1	ENSG00000160190	1.37	0.45257	0.00712	FALSE	TRUE
PLA2G6	ENSG00000184381	1.37	0.45235	0.00019212	FALSE	TRUE
OR7E14P	ENSG00000184669	1.37	0.45225	0.000232521	FALSE	FALSE
ZNF292	ENSG00000188994	1.37	0.45222	0.00293	FALSE	FALSE
GJB5	ENSG00000189280	1.37	0.45216	0.000624057	FALSE	FALSE
C17orf67	ENSG00000214226	1.37	0.45207	0.04629	FALSE	FALSE
FTH1P8	ENSG00000219507	1.37	0.45197	0.22198	FALSE	FALSE
LINC00393	ENSG00000224853	1.37	0.45178	0.03632	FALSE	FALSE
TAPBP	ENSG00000231925	1.37	0.45173	6.49951e-05	FALSE	TRUE
RP11-288E14.2	ENSG00000234106	1.37	0.45087	0.000154516	FALSE	FALSE
HLA-W	ENSG00000235290	1.37	0.45055	0.000139937	FALSE	FALSE
RP11-344N10.2	ENSG00000237768	1.37	0.45045	0.01228	FALSE	FALSE
RP11-153M7.1	ENSG00000248208	1.37	0.44964	0.48948	FALSE	FALSE
RP11-44I10.3	ENSG00000261267	1.37	0.44911	0.06592	FALSE	FALSE
XXbac-BPG181M17.6	ENSG00000263756	1.37	0.44891	0.000150307	FALSE	FALSE
CDKL5	ENSG00000008086	1.36	0.44776	0.00011794	FALSE	FALSE
RNF19A	ENSG00000034677	1.36	0.44774	0.00305	FALSE	FALSE
CBLB	ENSG00000114423	1.36	0.44733	0.000204349	FALSE	TRUE
ADPRHL2	ENSG00000116863	1.36	0.44718	0.000261409	FALSE	TRUE
UBE2B	ENSG00000119048	1.36	0.44694	0.0127	FALSE	TRUE
PAIP2	ENSG00000120727	1.36	0.44669	0.000314622	TRUE	TRUE
PTK2B	ENSG00000120899	1.36	0.44644	0.00053118	FALSE	TRUE
SH2D3A	ENSG00000125731	1.36	0.44643	0.000111562	FALSE	FALSE
TRIP10	ENSG00000125733	1.36	0.4462	0.000348455	FALSE	TRUE
ADAM19	ENSG00000135074	1.36	0.44608	0.000264572	FALSE	TRUE
HERC5	ENSG00000138646	1.36	0.44593	0.60026	FALSE	TRUE
NPC1	ENSG00000141458	1.36	0.44533	0.00537	FALSE	TRUE
TUFT1	ENSG00000143367	1.36	0.44516	0.01967	FALSE	TRUE
C4orf33	ENSG00000151470	1.36	0.44472	0.000146872	FALSE	FALSE
ADAM17	ENSG00000151694	1.36	0.44466	0.000332338	FALSE	TRUE
DHRS1	ENSG00000157379	1.36	0.4439	0.000207689	FALSE	TRUE
REL	ENSG00000162924	1.36	0.44377	0.10225	FALSE	TRUE
SHISA5	ENSG00000164054	1.36	0.44332	0.00764	FALSE	TRUE
STX3	ENSG00000166900	1.36	0.4431	0.02004	FALSE	TRUE
FTH1	ENSG00000167996	1.36	0.44302	0.01572	TRUE	TRUE
RAPH1	ENSG00000173166	1.36	0.44294	9.34022e-05	FALSE	TRUE
C11orf68	ENSG00000175573	1.36	0.44249	0.00801	FALSE	FALSE
ANO9	ENSG00000185101	1.36	0.44214	0.00028767	FALSE	FALSE
ZNF267	ENSG00000185947	1.36	0.44128	0.00732	FALSE	FALSE
ZNF33B_2	ENSG00000196693	1.36	0.44091	0.000309359	FALSE	FALSE
LRRC8B	ENSG00000197147	1.36	0.43944	0.000332045	FALSE	TRUE
FTH1P10	ENSG00000223361	1.36	0.43892	0.04495	FALSE	FALSE
AC016738.3	ENSG00000230140	1.36	0.43883	0.00121	FALSE	FALSE
RP1-67K17.3	ENSG00000233138	1.36	0.4388	0.00011984	FALSE	FALSE
RP11-70L8.4	ENSG00000265194	1.36	0.43867	0.000284693	FALSE	FALSE
KCNG1	ENSG00000026559	1.35	0.43818	0.000191466	TRUE	TRUE
OGFR	ENSG00000060491	1.35	0.43743	0.37089	FALSE	TRUE
STX7	ENSG00000079950	1.35	0.43698	0.01367	FALSE	FALSE
EHD1	ENSG00000110047	1.35	0.43692	0.00524	FALSE	TRUE
GCA	ENSG00000115271	1.35	0.43689	0.09404	FALSE	TRUE
SLC17A5	ENSG00000119899	1.35	0.43652	0.01016	FALSE	TRUE
C17orf53	ENSG00000125319	1.35	0.43628	0.000889321	FALSE	FALSE
PAX8	ENSG00000125618	1.35	0.43549	0.000170059	FALSE	TRUE
ACSS2	ENSG00000131069	1.35	0.43531	0.000848427	FALSE	TRUE
TTC9	ENSG00000133985	1.35	0.43464	0.0073	TRUE	TRUE
HERC3	ENSG00000138641	1.35	0.43462	0.01224	FALSE	FALSE
RRNAD1	ENSG00000143303	1.35	0.43443	0.000161606	FALSE	FALSE
MARVELD1	ENSG00000155254	1.35	0.43424	0.000284693	FALSE	FALSE
RCAN1	ENSG00000159200	1.35	0.43408	0.0038	TRUE	TRUE
MEGF6	ENSG00000162591	1.35	0.43364	0.000556946	FALSE	FALSE
IL15	ENSG00000164136	1.35	0.4336	0.06078	TRUE	TRUE
SEMA4C	ENSG00000168758	1.35	0.43293	0.00197	FALSE	TRUE
DHRSX	ENSG00000169084	1.35	0.43259	0.000373669	FALSE	FALSE
BPGM	ENSG00000172331	1.35	0.43174	0.000357209	FALSE	FALSE
RAD9A	ENSG00000172613	1.35	0.43125	0.03628	FALSE	FALSE
TRAF6	ENSG00000175104	1.35	0.43064	0.000484412	FALSE	TRUE
CHST15	ENSG00000182022	1.35	0.43012	0.000722954	FALSE	TRUE
FAM110C	ENSG00000184731	1.35	0.42992	0.000185386	FALSE	TRUE
TBC1D3	ENSG00000197681	1.35	0.42936	0.01311	FALSE	FALSE
SYS1	ENSG00000204070	1.35	0.42856	0.000433475	FALSE	FALSE
LTB4R	ENSG00000213903	1.35	0.42841	0.02076	FALSE	FALSE
RP6-206I17.1	ENSG00000223804	1.35	0.4283	0.00111	FALSE	FALSE
RP11-274E7.2	ENSG00000238000	1.35	0.42814	0.000521073	FALSE	FALSE
HERPUD1	ENSG00000051108	1.34	0.4274	0.28422	FALSE	TRUE
MSMO1	ENSG00000052802	1.34	0.42722	0.000741979	FALSE	TRUE
ATP2B4	ENSG00000058668	1.34	0.42702	0.01629	FALSE	FALSE
SEMA3C	ENSG00000075223	1.34	0.42699	0.000661355	FALSE	TRUE
PAK3	ENSG00000077264	1.34	0.42656	0.000261409	FALSE	TRUE
CADPS2	ENSG00000081803	1.34	0.42653	0.000598026	FALSE	TRUE
TGFBR1	ENSG00000106799	1.34	0.42652	0.78762	FALSE	TRUE
TCIRG1	ENSG00000110719	1.34	0.4265	0.12401	FALSE	TRUE
SERINC1	ENSG00000111897	1.34	0.42569	0.000184141	FALSE	TRUE
TMEM189-UBE2V1	ENSG00000124208	1.34	0.42569	0.05106	FALSE	FALSE
RREB1	ENSG00000124782	1.34	0.4253	0.000181991	TRUE	TRUE
NR1D1	ENSG00000126368	1.34	0.42495	0.00905	TRUE	TRUE
ARNTL	ENSG00000133794	1.34	0.4249	0.000996891	FALSE	TRUE
VHL	ENSG00000134086	1.34	0.42431	0.000410533	FALSE	TRUE
DNAJC1	ENSG00000136770	1.34	0.42396	0.000421184	TRUE	TRUE
DNAJB5	ENSG00000137094	1.34	0.42361	0.00153	FALSE	TRUE
ITGAV	ENSG00000138448	1.34	0.42349	0.000544371	FALSE	TRUE
TOM1L1	ENSG00000141198	1.34	0.42348	0.000185273	FALSE	TRUE
KIAA0226	ENSG00000145016	1.34	0.42337	0.000872981	FALSE	FALSE
IL18	ENSG00000150782	1.34	0.42314	0.00324	FALSE	TRUE
FAM126B	ENSG00000155744	1.34	0.42291	0.000420647	FALSE	FALSE
BSDC1	ENSG00000160058	1.34	0.42287	0.00297	FALSE	TRUE
AMDHD2	ENSG00000162066	1.34	0.42286	0.00151	FALSE	TRUE
CDCP1	ENSG00000163814	1.34	0.42275	0.00123	FALSE	FALSE
TPRA1	ENSG00000163870	1.34	0.42275	0.00125	FALSE	FALSE
IRF2	ENSG00000168310	1.34	0.42243	0.00067601	TRUE	TRUE
TMEM51	ENSG00000171729	1.34	0.42241	0.02051	FALSE	TRUE
ZNF738	ENSG00000172687	1.34	0.42218	0.3952	FALSE	FALSE
DENND4A	ENSG00000174485	1.34	0.42124	0.56464	FALSE	TRUE
POLD4	ENSG00000175482	1.34	0.42114	0.00113	FALSE	TRUE
TTLL11	ENSG00000175764	1.34	0.42029	0.04087	FALSE	TRUE
CD24P4	ENSG00000185275	1.34	0.42019	0.000413144	FALSE	FALSE
PRELID2	ENSG00000186314	1.34	0.42006	0.000774751	FALSE	TRUE
ZNF600	ENSG00000189190	1.34	0.41976	0.000324456	FALSE	FALSE
NPIPB15	ENSG00000196436	1.34	0.41971	0.02306	FALSE	FALSE
SLC9A8	ENSG00000197818	1.34	0.4197	0.000438569	FALSE	FALSE
PSMB8	ENSG00000204264	1.34	0.41948	0.04151	FALSE	TRUE
RP11-632K20.7	ENSG00000223509	1.34	0.4191	0.000936658	FALSE	FALSE
AF230666.2	ENSG00000223697	1.34	0.41862	0.65327	FALSE	FALSE
ELL2P1	ENSG00000227295	1.34	0.41847	0.00298	FALSE	FALSE
RP11-125B21.2	ENSG00000236404	1.34	0.41837	0.47295	FALSE	FALSE
CTD-2501E16.2	ENSG00000259274	1.34	0.41781	0.000332045	FALSE	FALSE
RP11-617F23.1	ENSG00000259291	1.34	0.41771	0.000223636	FALSE	FALSE
CTD-2022H16.3	ENSG00000260174	1.34	0.4176	0.000415223	FALSE	FALSE
RP11-244O19.1	ENSG00000261534	1.34	0.41732	0.00171	FALSE	FALSE
CTD-2319I12.4	ENSG00000267248	1.34	0.41715	0.002	FALSE	FALSE
RP1-153G14.4	ENSG00000271755	1.34	0.41704	0.00378	FALSE	FALSE
U91328.21	ENSG00000272558	1.34	0.4169	0.07527	FALSE	FALSE
CENPQ	ENSG00000031691	1.33	0.41649	0.40908	FALSE	TRUE
GNA15	ENSG00000060558	1.33	0.41647	0.00152	FALSE	FALSE
GRIPAP1	ENSG00000068400	1.33	0.41606	0.000381596	FALSE	FALSE
FERMT2	ENSG00000073712	1.33	0.41594	0.000275477	FALSE	TRUE
PTPRH	ENSG00000080031	1.33	0.41577	0.000874038	FALSE	TRUE
CA9	ENSG00000107159	1.33	0.41508	0.000228919	FALSE	FALSE
CSRNP2	ENSG00000110925	1.33	0.41491	0.01731	FALSE	FALSE
IL1R2	ENSG00000115590	1.33	0.41485	0.000548374	FALSE	TRUE
CYSTM1	ENSG00000120306	1.33	0.41464	0.000812862	FALSE	FALSE
TBC1D15	ENSG00000121749	1.33	0.41464	0.00207	FALSE	TRUE
RRAS	ENSG00000126458	1.33	0.4145	0.04464	FALSE	TRUE
PLEKHG3	ENSG00000126822	1.33	0.41435	0.52793	FALSE	TRUE
TIMM10B_1	ENSG00000132286	1.33	0.41389	0.000635309	FALSE	FALSE
IL15RA	ENSG00000134470	1.33	0.41387	0.37525	FALSE	TRUE
DSC2	ENSG00000134755	1.33	0.41379	0.49759	FALSE	TRUE
ANKRD36	ENSG00000135976	1.33	0.41352	0.02351	TRUE	FALSE
IFI44	ENSG00000137965	1.33	0.41315	0.000296634	FALSE	TRUE
MINK1	ENSG00000141503	1.33	0.41297	0.000637987	FALSE	FALSE
ADAMTSL4	ENSG00000143382	1.33	0.41169	0.28155	FALSE	TRUE
ARHGAP26	ENSG00000145819	1.33	0.41135	0.00154	TRUE	TRUE
NCK1	ENSG00000158092	1.33	0.4113	0.000325223	FALSE	TRUE
USF1	ENSG00000158773	1.33	0.41109	0.000252425	FALSE	FALSE
ICOSLG	ENSG00000160223	1.33	0.41092	0.00161	FALSE	TRUE
ADAR	ENSG00000160710	1.33	0.4107	7.55612e-07	TRUE	TRUE
IGSF8	ENSG00000162729	1.33	0.41058	0.00153	FALSE	TRUE
PDP1	ENSG00000164951	1.33	0.41051	0.03526	FALSE	TRUE
NCKAP5L	ENSG00000167566	1.33	0.41028	0.00244	FALSE	FALSE
DAPK3	ENSG00000167657	1.33	0.40979	0.000438974	FALSE	TRUE
JMJD7-PLA2G4B	ENSG00000168970	1.33	0.40909	0.000340671	FALSE	FALSE
PNPLA2	ENSG00000177666	1.33	0.40904	0.000678411	FALSE	TRUE
AGTRAP	ENSG00000177674	1.33	0.40903	0.03835	FALSE	TRUE
LPAR5	ENSG00000184574	1.33	0.40834	0.01876	FALSE	FALSE
SP140L	ENSG00000185404	1.33	0.40796	0.000671767	FALSE	FALSE
GJB3	ENSG00000188910	1.33	0.40781	0.00174	FALSE	TRUE
TMEM63A	ENSG00000196187	1.33	0.40725	0.0018	FALSE	FALSE
ERO1L	ENSG00000197930	1.33	0.40701	0.000483268	FALSE	FALSE
AC007879.5	ENSG00000223725	1.33	0.40652	0.01633	FALSE	FALSE
FTLP2	ENSG00000232368	1.33	0.40645	0.02141	FALSE	FALSE
RP11-133O22.6	ENSG00000235481	1.33	0.40636	0.00534	FALSE	FALSE
HMGB1P3	ENSG00000250011	1.33	0.4063	0.14228	FALSE	FALSE
MNT	ENSG00000070444	1.32	0.40556	0.01741	FALSE	TRUE
TRAF5	ENSG00000082512	1.32	0.40545	0.00948	TRUE	TRUE
ACHE	ENSG00000087085	1.32	0.40476	0.5221	FALSE	TRUE
MED15	ENSG00000099917	1.32	0.40475	0.000736679	FALSE	FALSE
CHKB	ENSG00000100288	1.32	0.40473	0.000491265	FALSE	TRUE
MTMR3	ENSG00000100330	1.32	0.40382	0.000604903	TRUE	TRUE
LPIN2	ENSG00000101577	1.32	0.40379	0.03286	FALSE	TRUE
RNMT	ENSG00000101654	1.32	0.40345	0.00197	FALSE	TRUE
NFKBIB	ENSG00000104825	1.32	0.40322	0.000417479	FALSE	TRUE
C5orf15	ENSG00000113583	1.32	0.40318	0.48577	FALSE	FALSE
DOK4	ENSG00000125170	1.32	0.40313	0.0018	FALSE	TRUE
RFX5	ENSG00000143390	1.32	0.40247	0.000535401	FALSE	FALSE
DGKQ	ENSG00000145214	1.32	0.40211	0.05758	FALSE	FALSE
TNKS1BP1	ENSG00000149115	1.32	0.40203	0.00868	FALSE	FALSE
RASSF3	ENSG00000153179	1.32	0.40179	0.05874	FALSE	TRUE
BTG3	ENSG00000154640	1.32	0.40162	0.000919466	FALSE	TRUE
TAB3	ENSG00000157625	1.32	0.40151	0.000430644	FALSE	TRUE
BDH2	ENSG00000164039	1.32	0.40143	0.3964	FALSE	TRUE
C10orf118	ENSG00000165813	1.32	0.40133	1.48449e-07	FALSE	FALSE
ILK	ENSG00000166333	1.32	0.40019	0.000678411	FALSE	TRUE
SLC20A2	ENSG00000168575	1.32	0.40006	0.06784	FALSE	TRUE
RIMS2	ENSG00000176406	1.32	0.39979	0.0046	FALSE	FALSE
ZDHHC13	ENSG00000177054	1.32	0.39897	0.0008389	FALSE	TRUE
SPACA6P	ENSG00000182310	1.32	0.39892	0.000974301	FALSE	FALSE
SEMA4B	ENSG00000185033	1.32	0.39889	0.66564	TRUE	FALSE
NBR1	ENSG00000188554	1.32	0.39883	0.21188	FALSE	FALSE
ARID5A	ENSG00000196843	1.32	0.39858	0.00176	FALSE	TRUE
GANC	ENSG00000214013	1.32	0.39814	0.31899	FALSE	FALSE
AC027763.2	ENSG00000215067	1.32	0.3981	0.00191	FALSE	FALSE
RP6-74O6.2	ENSG00000215859	1.32	0.39806	0.05575	FALSE	FALSE
FTLP3	ENSG00000226608	1.32	0.39756	0.00115	FALSE	FALSE
RP5-1184F4.5	ENSG00000236772	1.32	0.3961	0.01821	FALSE	FALSE
RP11-274B21.2	ENSG00000243302	1.32	0.39606	0.10972	FALSE	FALSE
RP11-615I2.1	ENSG00000260084	1.32	0.39606	0.75618	FALSE	FALSE
RP11-323N12.5	ENSG00000267601	1.32	0.39593	0.60705	FALSE	FALSE
HS3ST1	ENSG00000002587	1.31	0.39488	0.000490363	TRUE	TRUE
FAM65A	ENSG00000039523	1.31	0.39443	0.0019	FALSE	FALSE
CD59	ENSG00000085063	1.31	0.39429	0.03374	FALSE	TRUE
XBP1	ENSG00000100219	1.31	0.39386	0.17839	TRUE	TRUE
ABHD4	ENSG00000100439	1.31	0.39384	0.13621	FALSE	TRUE
CYTH2	ENSG00000105443	1.31	0.39372	2.8141e-07	FALSE	TRUE
GALNT12	ENSG00000119514	1.31	0.39359	0.00104	FALSE	TRUE
KDM5C	ENSG00000126012	1.31	0.39295	0.00123	FALSE	FALSE
LDLR	ENSG00000130164	1.31	0.39278	0.00172	FALSE	TRUE
MAP3K10	ENSG00000130758	1.31	0.39214	0.09737	FALSE	TRUE
BRCA2	ENSG00000139618	1.31	0.39157	0.000637095	TRUE	TRUE
ARL8A	ENSG00000143862	1.31	0.3914	0.00652	FALSE	FALSE
SAV1	ENSG00000151748	1.31	0.39128	0.00157	FALSE	TRUE
CNNM4	ENSG00000158158	1.31	0.39108	0.26399	FALSE	TRUE
UBE2Z	ENSG00000159202	1.31	0.39096	0.00133	TRUE	FALSE
ZNF513	ENSG00000163795	1.31	0.39057	0.01065	FALSE	FALSE
PATL1	ENSG00000166889	1.31	0.39049	0.000740686	FALSE	FALSE
AGPAT2	ENSG00000169692	1.31	0.39035	0.000882375	FALSE	TRUE
PLEKHG5	ENSG00000171680	1.31	0.38994	0.000879534	FALSE	FALSE
GOLT1A	ENSG00000174567	1.31	0.3899	0.02877	FALSE	FALSE
NFATC2IP	ENSG00000176953	1.31	0.38973	0.06986	FALSE	FALSE
TMEM125	ENSG00000179178	1.31	0.38951	0.0457	FALSE	TRUE
CLK3	ENSG00000179335	1.31	0.38949	0.000689944	FALSE	TRUE
MUC1	ENSG00000185499	1.31	0.38897	0.41495	FALSE	TRUE
RGPD1	ENSG00000187627	1.31	0.38876	0.2681	FALSE	FALSE
FCHSD1	ENSG00000197948	1.31	0.38836	0.20932	FALSE	FALSE
TGM2	ENSG00000198959	1.31	0.38782	0.00208	FALSE	TRUE
MICB	ENSG00000204516	1.31	0.38758	0.00164	FALSE	TRUE
SIPA1	ENSG00000213445	1.31	0.38711	0.00491	FALSE	FALSE
LAP3P2	ENSG00000213500	1.31	0.38708	0.00449	FALSE	FALSE
PSME2P2	ENSG00000225131	1.31	0.3866	0.00604	FALSE	FALSE
AC010149.4	ENSG00000235419	1.31	0.38629	0.02366	FALSE	FALSE
RP11-219B17.1	ENSG00000245534	1.31	0.38616	0.02489	FALSE	FALSE
RP11-56G10.2	ENSG00000257386	1.31	0.38614	0.00468	FALSE	FALSE
RP11-46D6.1	ENSG00000261512	1.31	0.38558	0.11941	FALSE	FALSE
RP5-1028K7.2	ENSG00000266088	1.31	0.38463	0.000744431	FALSE	FALSE
TM4SF19_1	ENSG00000273331	1.31	0.3842	0.00141	FALSE	FALSE
FAS	ENSG00000026103	1.3	0.38397	0.00118	FALSE	TRUE
TMED1	ENSG00000099203	1.3	0.38362	0.00373	FALSE	FALSE
RABGGTA	ENSG00000100949	1.3	0.38324	0.000897589	FALSE	FALSE
JAK3	ENSG00000105639	1.3	0.38289	0.0019	FALSE	FALSE
TFPI2	ENSG00000105825	1.3	0.38248	0.00268	FALSE	TRUE
SNX25	ENSG00000109762	1.3	0.38226	0.000830311	FALSE	TRUE
ARRDC3	ENSG00000113369	1.3	0.38223	0.00164	FALSE	TRUE
CDK18	ENSG00000117266	1.3	0.3821	0.24919	FALSE	FALSE
LGALSL	ENSG00000119862	1.3	0.38099	0.00156	FALSE	TRUE
NAGK	ENSG00000124357	1.3	0.38079	0.000982719	FALSE	TRUE
SOX9	ENSG00000125398	1.3	0.38069	0.17225	TRUE	TRUE
CCDC93	ENSG00000125633	1.3	0.38056	0.09366	FALSE	TRUE
APOL2	ENSG00000128335	1.3	0.38033	0.000843783	FALSE	FALSE
TSPAN31	ENSG00000135452	1.3	0.38014	0.39515	FALSE	TRUE
CALCOCO2	ENSG00000136436	1.3	0.37982	0.00512	FALSE	TRUE
SKIL	ENSG00000136603	1.3	0.37923	0.00143	TRUE	FALSE
HERC6	ENSG00000138642	1.3	0.37909	0.00362	FALSE	FALSE
RPL13A	ENSG00000142541	1.3	0.37852	0.000889321	TRUE	TRUE
GPR161	ENSG00000143147	1.3	0.37836	0.0038	FALSE	FALSE
BIN3	ENSG00000147439	1.3	0.37823	0.58378	FALSE	FALSE
ITPRIP	ENSG00000148841	1.3	0.37807	0.00235	TRUE	TRUE
FBXL2	ENSG00000153558	1.3	0.378	0.00411	FALSE	FALSE
B4GALT5	ENSG00000158470	1.3	0.37785	0.01339	FALSE	TRUE
SYNC	ENSG00000162520	1.3	0.37782	0.00184	FALSE	FALSE
TM2D1	ENSG00000162604	1.3	0.37776	0.52298	TRUE	FALSE
ITGA2	ENSG00000164171	1.3	0.3776	0.02604	FALSE	TRUE
RAET1E	ENSG00000164520	1.3	0.37749	0.01891	FALSE	FALSE
CHMP4C	ENSG00000164695	1.3	0.37729	0.00262	FALSE	FALSE
TSC22D4	ENSG00000166925	1.3	0.37712	0.02034	FALSE	FALSE
PIP5KL1	ENSG00000167103	1.3	0.37634	0.000989075	FALSE	FALSE
SLC16A5	ENSG00000170190	1.3	0.37626	0.02178	FALSE	FALSE
ZNF217	ENSG00000171940	1.3	0.37612	0.06009	TRUE	TRUE
CDC42EP4	ENSG00000179604	1.3	0.37504	0.00249	FALSE	TRUE
SLC9A9	ENSG00000181804	1.3	0.37479	0.00125	TRUE	FALSE
TPCN1	ENSG00000186815	1.3	0.37408	0.00188	FALSE	FALSE
BMS1P10	ENSG00000237238	1.3	0.37399	0.04159	FALSE	FALSE
FTH1P11	ENSG00000237264	1.3	0.37394	0.00153	FALSE	FALSE
AC004893.11	ENSG00000242687	1.3	0.37346	0.4322	FALSE	FALSE
RP11-624L4.1	ENSG00000259345	1.3	0.37325	0.02689	FALSE	FALSE
RP5-1142A6.9	ENSG00000260121	1.3	0.37306	0.00242	FALSE	FALSE
PLEKHG6	ENSG00000008323	1.29	0.37295	0.00208	FALSE	FALSE
TMEM159	ENSG00000011638	1.29	0.37293	0.01107	FALSE	FALSE
CALCOCO1	ENSG00000012822	1.29	0.37293	0.00193	TRUE	TRUE
LETMD1	ENSG00000050426	1.29	0.37286	0.00127	TRUE	TRUE
CYBA	ENSG00000051523	1.29	0.37283	0.00389	FALSE	TRUE
ERBB3	ENSG00000065361	1.29	0.37282	0.00339	TRUE	TRUE
MSANTD3	ENSG00000066697	1.29	0.3728	0.00692	FALSE	TRUE
FSTL3	ENSG00000070404	1.29	0.37263	0.31748	FALSE	TRUE
MGLL	ENSG00000074416	1.29	0.37253	0.40361	FALSE	TRUE
SEMA3A	ENSG00000075213	1.29	0.37212	0.00102	TRUE	TRUE
CBX7	ENSG00000100307	1.29	0.37207	0.01689	TRUE	TRUE
TIMP1	ENSG00000102265	1.29	0.37132	0.18022	FALSE	TRUE
TNKS2	ENSG00000107854	1.29	0.37099	0.00247	FALSE	TRUE
GOLT1B	ENSG00000111711	1.29	0.37034	0.00286	FALSE	TRUE
CEP72	ENSG00000112877	1.29	0.3703	0.00143	FALSE	FALSE
MXI1	ENSG00000119950	1.29	0.37017	1.21256e-05	FALSE	TRUE
ZMIZ2	ENSG00000122515	1.29	0.36986	0.00323	FALSE	FALSE
MAP1S	ENSG00000130479	1.29	0.36973	0.00782	TRUE	FALSE
C14orf159	ENSG00000133943	1.29	0.36965	0.00194	FALSE	FALSE
FAM127A	ENSG00000134590	1.29	0.36965	0.00285	FALSE	FALSE
CIDEB	ENSG00000136305	1.29	0.36918	0.04029	FALSE	TRUE
SCARB2	ENSG00000138760	1.29	0.36903	0.02331	FALSE	TRUE
ETV6	ENSG00000139083	1.29	0.36891	0.03035	TRUE	TRUE
UHRF2	ENSG00000147854	1.29	0.36851	0.33282	TRUE	FALSE
TMEM219	ENSG00000149932	1.29	0.36849	0.00191	FALSE	FALSE
CCDC50	ENSG00000152492	1.29	0.36795	0.00811	FALSE	TRUE
MITD1	ENSG00000158411	1.29	0.36784	0.00171	FALSE	TRUE
IFI16	ENSG00000163565	1.29	0.3675	0.00512	FALSE	TRUE
FAM219A	ENSG00000164970	1.29	0.36673	0.00386	FALSE	FALSE
R3HCC1L	ENSG00000166024	1.29	0.36646	0.00328	FALSE	FALSE
GABRB3	ENSG00000166206	1.29	0.36614	0.00633	FALSE	TRUE
TMC8	ENSG00000167895	1.29	0.36553	0.0022	FALSE	FALSE
UBTD2	ENSG00000168246	1.29	0.36527	0.0034	TRUE	FALSE
CLIC4	ENSG00000169504	1.29	0.36523	0.19591	FALSE	TRUE
TTTY14	ENSG00000176728	1.29	0.36501	0.00433	FALSE	FALSE
MACC1	ENSG00000183742	1.29	0.36476	0.07476	FALSE	FALSE
HRH1	ENSG00000196639	1.29	0.36395	0.00226	TRUE	FALSE
RP11-77K12.4	ENSG00000203472	1.29	0.36361	0.06618	FALSE	FALSE
SETD5-AS1	ENSG00000206573	1.29	0.36337	0.00348	FALSE	FALSE
FNIP1	ENSG00000217128	1.29	0.36324	0.0017	FALSE	TRUE
IKBKGP1	ENSG00000224882	1.29	0.36317	0.04191	FALSE	FALSE
AC009299.3	ENSG00000227403	1.29	0.3631	0.00384	FALSE	FALSE
RP5-872K7.7	ENSG00000228604	1.29	0.36308	0.64488	FALSE	FALSE
RP11-312O7.2	ENSG00000229874	1.29	0.36292	0.83891	FALSE	FALSE
FTH1P2	ENSG00000234975	1.29	0.36271	0.00405	FALSE	FALSE
OR2A1-AS1	ENSG00000244479	1.29	0.36248	0.00168	FALSE	FALSE
RP11-230G5.2	ENSG00000250748	1.29	0.36218	0.00506	FALSE	FALSE
RP11-407N17.3	ENSG00000258941	1.29	0.36199	0.00515	FALSE	FALSE
CTC-490E21.12	ENSG00000268797	1.29	0.36178	0.16383	FALSE	FALSE
GRAMD1A	ENSG00000089351	1.28	0.36126	0.00366	FALSE	FALSE
OLFM2	ENSG00000105088	1.28	0.36041	0.0132	FALSE	FALSE
SPATA6L	ENSG00000106686	1.28	0.36011	0.00317	FALSE	FALSE
ARHGAP21	ENSG00000107863	1.28	0.36008	0.03453	TRUE	FALSE
WDR48	ENSG00000114742	1.28	0.35951	0.04686	FALSE	FALSE
PPP4R1L	ENSG00000124224	1.28	0.35916	0.10095	FALSE	FALSE
RNF114	ENSG00000124226	1.28	0.35882	0.01435	FALSE	TRUE
FGFRL1	ENSG00000127418	1.28	0.35867	0.00731	FALSE	FALSE
STARD13	ENSG00000133121	1.28	0.35798	0.00788	TRUE	TRUE
SUV420H2	ENSG00000133247	1.28	0.35738	0.00466	FALSE	FALSE
NUMB	ENSG00000133961	1.28	0.35727	0.02247	TRUE	FALSE
CIR1	ENSG00000138433	1.28	0.35613	0.006	FALSE	FALSE
IGFBP4	ENSG00000141753	1.28	0.35602	0.61261	FALSE	TRUE
ZNF687	ENSG00000143373	1.28	0.35524	0.00174	FALSE	FALSE
USP53	ENSG00000145390	1.28	0.35513	0.00602	FALSE	TRUE
YIPF5	ENSG00000145817	1.28	0.35466	0.85217	TRUE	TRUE
MORC3	ENSG00000159256	1.28	0.35455	3.95433e-06	TRUE	TRUE
ZNF394	ENSG00000160908	1.28	0.35409	0.03708	FALSE	FALSE
DCP1A	ENSG00000162290	1.28	0.35403	0.33191	FALSE	FALSE
NFASC	ENSG00000163531	1.28	0.35376	0.06608	FALSE	FALSE
YEATS2	ENSG00000163872	1.28	0.35371	0.00535	FALSE	FALSE
NFIL3	ENSG00000165030	1.28	0.35367	0.00636	TRUE	TRUE
C15orf39	ENSG00000167173	1.28	0.35365	0.09388	FALSE	FALSE
BCL2L1	ENSG00000171552	1.28	0.35343	0.00399	FALSE	TRUE
B3GNT5	ENSG00000176597	1.28	0.35342	0.00476	FALSE	TRUE
RP11-218M22.1	ENSG00000177406	1.28	0.3534	0.00195	FALSE	FALSE
NFKBIL1	ENSG00000204498	1.28	0.35334	0.00652	FALSE	FALSE
HLA-C	ENSG00000204525	1.28	0.35293	0.03078	FALSE	TRUE
RGL3	ENSG00000205517	1.28	0.35273	0.02432	FALSE	FALSE
NTF4	ENSG00000225950	1.28	0.35261	0.00255	FALSE	FALSE
GUSBP4	ENSG00000239650	1.28	0.35251	0.6616	FALSE	FALSE
GMDS-AS1	ENSG00000250903	1.28	0.35201	0.13224	FALSE	FALSE
RP11-44K6.3	ENSG00000253939	1.28	0.35182	0.00289	FALSE	FALSE
CHMP4BP1	ENSG00000258469	1.28	0.35163	0.00418	FALSE	FALSE
RP11-529J17.1	ENSG00000265639	1.28	0.351	0.0027	FALSE	FALSE
RP11-373L24.1	ENSG00000267520	1.28	0.35068	0.00243	FALSE	FALSE
BAIAP3	ENSG00000007516	1.27	0.35016	0.15778	FALSE	FALSE
YAF2	ENSG00000015153	1.27	0.34962	0.00315	FALSE	FALSE
AGPAT4	ENSG00000026652	1.27	0.34959	0.13714	FALSE	TRUE
LAMC2	ENSG00000058085	1.27	0.34949	0.00317	FALSE	TRUE
SPTB	ENSG00000070182	1.27	0.34941	0.01268	FALSE	FALSE
MISP	ENSG00000099812	1.27	0.3494	0.00936	FALSE	FALSE
TBC1D10A	ENSG00000099992	1.27	0.34916	0.01904	FALSE	FALSE
ELF4	ENSG00000102034	1.27	0.34911	0.0387	FALSE	FALSE
LSR	ENSG00000105699	1.27	0.3489	0.00508	FALSE	TRUE
TBC1D9	ENSG00000109436	1.27	0.34886	0.00704	FALSE	TRUE
HPS5	ENSG00000110756	1.27	0.34737	0.01153	FALSE	FALSE
DUSP22	ENSG00000112679	1.27	0.34703	0.00597	FALSE	FALSE
STXBP3	ENSG00000116266	1.27	0.34679	0.00568	FALSE	FALSE
PLEKHM2	ENSG00000116786	1.27	0.34596	0.33305	FALSE	FALSE
RAB38	ENSG00000123892	1.27	0.34585	0.0022	TRUE	TRUE
SLC12A4	ENSG00000124067	1.27	0.34568	0.04239	FALSE	TRUE
LYPD3	ENSG00000124466	1.27	0.34546	0.123	FALSE	FALSE
FAM63B	ENSG00000128923	1.27	0.345	0.00686	FALSE	FALSE
SNX9	ENSG00000130340	1.27	0.34371	0.11987	FALSE	TRUE
OSBPL2	ENSG00000130703	1.27	0.34358	0.01106	FALSE	FALSE
EDAR	ENSG00000135960	1.27	0.34339	0.64837	FALSE	FALSE
YIPF3	ENSG00000137207	1.27	0.34338	0.00381	FALSE	FALSE
CNKSR1	ENSG00000142675	1.27	0.34329	0.00464	FALSE	TRUE
TMEM44	ENSG00000145014	1.27	0.34314	0.0093	FALSE	FALSE
FAM167A	ENSG00000154319	1.27	0.34314	0.00418	FALSE	FALSE
C19orf55	ENSG00000167595	1.27	0.3431	0.00948	FALSE	FALSE
TMC4	ENSG00000167608	1.27	0.34249	0.00392	FALSE	FALSE
PTAFR	ENSG00000169403	1.27	0.34218	0.0045	FALSE	TRUE
ANKRD36C	ENSG00000174501	1.27	0.3421	0.01858	FALSE	FALSE
MROH1	ENSG00000179832	1.27	0.34206	0.12068	FALSE	FALSE
C1orf116	ENSG00000182795	1.27	0.34139	0.05624	FALSE	FALSE
DENND5A	ENSG00000184014	1.27	0.34122	0.49147	TRUE	FALSE
PDXDC2P_1	ENSG00000196696	1.27	0.34106	0.04901	FALSE	FALSE
SLC25A29	ENSG00000197119	1.27	0.34099	0.00862	FALSE	FALSE
C20orf112	ENSG00000197183	1.27	0.34093	0.01279	FALSE	FALSE
PAXIP1-AS2	ENSG00000214106	1.27	0.34073	0.03009	FALSE	FALSE
RP11-195F19.9	ENSG00000230074	1.27	0.34072	0.00893	FALSE	FALSE
KIAA0040	ENSG00000235750	1.27	0.34069	0.02036	FALSE	TRUE
GABARAPL3	ENSG00000238244	1.27	0.34048	0.10071	FALSE	FALSE
RP11-815N9.2	ENSG00000248988	1.27	0.34028	0.05334	FALSE	FALSE
MSANTD3-TMEFF1	ENSG00000251349	1.27	0.34022	0.00299	FALSE	FALSE
MAP2K1P1	ENSG00000254013	1.27	0.33944	0.2359	FALSE	FALSE
RP11-158M2.3	ENSG00000259407	1.27	0.33929	0.23169	FALSE	FALSE
CLCN6	ENSG00000011021	1.26	0.33914	0.00457	FALSE	TRUE
GSK3B	ENSG00000082701	1.26	0.33892	0.0119	TRUE	TRUE
IGBP1	ENSG00000089289	1.26	0.33842	0.00863	FALSE	FALSE
FXYD3	ENSG00000089356	1.26	0.3377	0.00767	FALSE	FALSE
PLEKHG2	ENSG00000090924	1.26	0.33716	0.0032	FALSE	FALSE
PSME2	ENSG00000100911	1.26	0.33692	0.00604	FALSE	TRUE
ZDHHC2	ENSG00000104219	1.26	0.33691	0.0619	FALSE	TRUE
PRKD2	ENSG00000105287	1.26	0.33675	0.00766	TRUE	FALSE
SYNGR2	ENSG00000108639	1.26	0.33674	0.0835	TRUE	FALSE
PTPN6	ENSG00000111679	1.26	0.3363	0.28754	FALSE	TRUE
WWC1	ENSG00000113645	1.26	0.33597	0.78387	FALSE	TRUE
SDCBP2	ENSG00000125775	1.26	0.33593	0.62143	FALSE	FALSE
ATF4	ENSG00000128272	1.26	0.33566	0.00968	FALSE	TRUE
SESN2	ENSG00000130766	1.26	0.33555	0.01005	FALSE	TRUE
SEC61G	ENSG00000132432	1.26	0.33491	0.00862	TRUE	TRUE
ZDHHC8P1	ENSG00000133519	1.26	0.33448	0.00321	FALSE	FALSE
FGFBP1	ENSG00000137440	1.26	0.33447	0.00317	FALSE	TRUE
GOLPH3L	ENSG00000143457	1.26	0.33425	0.02968	FALSE	FALSE
RIT1	ENSG00000143622	1.26	0.33412	0.00816	FALSE	TRUE
PPP1R15B	ENSG00000158615	1.26	0.3341	0.00609	FALSE	TRUE
AZI2	ENSG00000163512	1.26	0.33403	0.01135	FALSE	TRUE
POLL	ENSG00000166169	1.26	0.33375	0.01285	FALSE	FALSE
RNF169	ENSG00000166439	1.26	0.33367	0.0127	FALSE	FALSE
MFSD2A	ENSG00000168389	1.26	0.33364	0.00852	FALSE	TRUE
TMEM42	ENSG00000169964	1.26	0.33343	0.2534	FALSE	TRUE
PCP2	ENSG00000174788	1.26	0.33264	0.01257	FALSE	FALSE
SFN	ENSG00000175793	1.26	0.33258	0.01624	FALSE	TRUE
AIM1L	ENSG00000176092	1.26	0.33248	0.04066	FALSE	FALSE
TGIF1	ENSG00000177426	1.26	0.33221	0.05036	FALSE	TRUE
THBD	ENSG00000178726	1.26	0.33197	0.42674	FALSE	TRUE
OPLAH	ENSG00000178814	1.26	0.33131	0.00429	FALSE	TRUE
OAF	ENSG00000184232	1.26	0.33115	0.00528	FALSE	TRUE
TBC1D3F	ENSG00000185128	1.26	0.32994	0.00921	FALSE	FALSE
NRBP2	ENSG00000185189	1.26	0.32985	0.00644	FALSE	TRUE
LINC00265	ENSG00000188185	1.26	0.32985	0.00591	FALSE	FALSE
HES4	ENSG00000188290	1.26	0.32955	0.50362	FALSE	FALSE
STK40	ENSG00000196182	1.26	0.32933	0.00504	TRUE	TRUE
ZNF595	ENSG00000197701	1.26	0.32913	0.01606	FALSE	FALSE
ENTPD7	ENSG00000198018	1.26	0.32892	0.26207	FALSE	FALSE
SZT2	ENSG00000198198	1.26	0.3287	0.14456	FALSE	FALSE
RPL9P7	ENSG00000238103	1.26	0.32856	0.10841	FALSE	FALSE
RP11-334C17.5	ENSG00000262580	1.26	0.32825	0.13546	FALSE	FALSE
RP11-158H5.7	ENSG00000268573	1.26	0.3281	0.57637	FALSE	FALSE
ADIRF-AS1	ENSG00000272734	1.26	0.32792	0.00942	FALSE	FALSE
TNFRSF12A	ENSG00000006327	1.25	0.32742	0.01053	FALSE	TRUE
CDK17	ENSG00000059758	1.25	0.32701	0.00454	TRUE	FALSE
UHRF1BP1	ENSG00000065060	1.25	0.32691	0.00975	FALSE	FALSE
TBC1D22B	ENSG00000065491	1.25	0.32689	0.00895	FALSE	FALSE
TRAF4	ENSG00000076604	1.25	0.32686	0.01607	FALSE	TRUE
CLDND1	ENSG00000080822	1.25	0.32661	0.00979	FALSE	FALSE
FTL	ENSG00000087086	1.25	0.32649	0.64494	TRUE	TRUE
SEL1L3	ENSG00000091490	1.25	0.32643	0.0099	FALSE	TRUE
PSMA6	ENSG00000100902	1.25	0.32612	0.78064	TRUE	TRUE
SMAD7	ENSG00000101665	1.25	0.32546	0.15903	FALSE	TRUE
KLF5	ENSG00000102554	1.25	0.3251	0.00626	FALSE	TRUE
MDK	ENSG00000110492	1.25	0.3249	0.01866	FALSE	TRUE
STARD3	ENSG00000131748	1.25	0.3245	0.00821	FALSE	FALSE
RNF121	ENSG00000137522	1.25	0.32421	0.23325	FALSE	FALSE
MAPK8IP3	ENSG00000138834	1.25	0.32413	0.00657	FALSE	FALSE
EFTUD1	ENSG00000140598	1.25	0.32388	0.01885	FALSE	FALSE
SH3GLB2	ENSG00000148341	1.25	0.32331	0.10352	FALSE	FALSE
RASA2	ENSG00000155903	1.25	0.32321	0.01128	FALSE	TRUE
DISC1	ENSG00000162946	1.25	0.32309	0.00822	FALSE	FALSE
ARHGEF3	ENSG00000163947	1.25	0.32308	0.0148	FALSE	TRUE
CASP7	ENSG00000165806	1.25	0.32234	3.98284e-05	FALSE	TRUE
ATXN2L	ENSG00000168488	1.25	0.32217	0.01092	FALSE	FALSE
ZRSR2	ENSG00000169249	1.25	0.32198	0.01485	FALSE	FALSE
ZNF282	ENSG00000170265	1.25	0.32196	0.00655	FALSE	FALSE
B3GNT2	ENSG00000170340	1.25	0.3219	0.01174	TRUE	TRUE
SLFN11	ENSG00000172716	1.25	0.32144	0.09114	FALSE	FALSE
FOSL1	ENSG00000175592	1.25	0.32005	0.00611	FALSE	TRUE
RBM44	ENSG00000177483	1.25	0.31954	0.67803	FALSE	FALSE
PHLDA2	ENSG00000181649	1.25	0.31952	0.05818	FALSE	TRUE
NBPF12	ENSG00000186275	1.25	0.31924	0.27082	FALSE	FALSE
ZNF860	ENSG00000197385	1.25	0.31886	0.00572	FALSE	FALSE
SFI1	ENSG00000198089	1.25	0.31824	0.33442	TRUE	FALSE
CARD11	ENSG00000198286	1.25	0.31762	0.01074	TRUE	FALSE
RP11-296E7.1	ENSG00000218418	1.25	0.31743	0.00991	FALSE	FALSE
AC004906.3	ENSG00000237286	1.25	0.31724	0.0705	FALSE	FALSE
RP11-815M8.1	ENSG00000238042	1.25	0.31707	0.01419	FALSE	FALSE
RP11-605F14.2	ENSG00000248850	1.25	0.31698	0.00705	FALSE	FALSE
CTD-2517M14.5	ENSG00000261139	1.25	0.31667	0.15902	FALSE	FALSE
PNKP	ENSG00000039650	1.24	0.31459	0.02082	FALSE	TRUE
IDI1	ENSG00000067064	1.24	0.31458	0.24594	FALSE	TRUE
ST6GALNAC2	ENSG00000070731	1.24	0.31401	0.01852	TRUE	TRUE
FOSL2	ENSG00000075426	1.24	0.31375	0.00744	FALSE	TRUE
SCAMP1	ENSG00000085365	1.24	0.31359	0.01538	FALSE	TRUE
WDFY1	ENSG00000085449	1.24	0.31343	0.01257	FALSE	TRUE
SMOX	ENSG00000088826	1.24	0.3133	0.02013	FALSE	TRUE
ABCC6	ENSG00000091262	1.24	0.31323	0.65715	TRUE	TRUE
TMEM101	ENSG00000091947	1.24	0.31323	0.00743	FALSE	FALSE
FERMT1	ENSG00000101311	1.24	0.31304	0.01516	FALSE	TRUE
PIEZO1	ENSG00000103335	1.24	0.31292	0.00832	FALSE	FALSE
PHF1	ENSG00000112511	1.24	0.31265	0.07224	FALSE	TRUE
CLIP4	ENSG00000115295	1.24	0.31163	0.01998	FALSE	TRUE
KLF7	ENSG00000118263	1.24	0.31141	0.01724	FALSE	TRUE
IFIT2	ENSG00000119922	1.24	0.31131	6.67782e-05	FALSE	TRUE
WFDC3	ENSG00000124116	1.24	0.31123	0.05253	FALSE	FALSE
CHD6	ENSG00000124177	1.24	0.31114	0.11201	FALSE	FALSE
A4GALT	ENSG00000128274	1.24	0.31103	0.0197	FALSE	FALSE
ULBP2	ENSG00000131015	1.24	0.31025	0.08876	FALSE	TRUE
WDTC1	ENSG00000142784	1.24	0.31008	0.00915	FALSE	FALSE
AC093838.4	ENSG00000152117	1.24	0.31006	0.00751	FALSE	FALSE
TMEM123	ENSG00000152558	1.24	0.31003	0.00928	FALSE	TRUE
PRDM8	ENSG00000152784	1.24	0.30988	0.06422	FALSE	FALSE
SREK1IP1	ENSG00000153006	1.24	0.30973	0.25615	FALSE	FALSE
WHAMM	ENSG00000156232	1.24	0.30964	0.01665	FALSE	FALSE
DEDD2	ENSG00000160570	1.24	0.30953	0.01765	FALSE	TRUE
PPM1K	ENSG00000163644	1.24	0.30947	0.0483	FALSE	TRUE
UBAP1	ENSG00000165006	1.24	0.30922	0.01334	FALSE	TRUE
ADRB2	ENSG00000169252	1.24	0.30894	0.01904	TRUE	TRUE
TAPT1	ENSG00000169762	1.24	0.30865	0.30381	TRUE	FALSE
ZNF274	ENSG00000171606	1.24	0.30832	0.00913	TRUE	FALSE
FAM131A	ENSG00000175182	1.24	0.30795	0.00921	FALSE	FALSE
TSPYL4	ENSG00000187189	1.24	0.30744	0.08539	FALSE	TRUE
AKR1C3	ENSG00000196139	1.24	0.30741	0.03835	FALSE	TRUE
ZNF335	ENSG00000198026	1.24	0.30736	0.04033	FALSE	FALSE
C9orf37	ENSG00000203993	1.24	0.30721	0.08076	FALSE	FALSE
TAP2_2	ENSG00000204267	1.24	0.30716	0.06956	FALSE	FALSE
HLA-G	ENSG00000204632	1.24	0.30664	0.15778	FALSE	TRUE
LIN52	ENSG00000205659	1.24	0.30631	0.01434	FALSE	FALSE
PPAPDC2	ENSG00000205808	1.24	0.30619	0.01764	FALSE	FALSE
ZSWIM8	ENSG00000214655	1.24	0.3061	0.01283	FALSE	FALSE
TLK2P1	ENSG00000226049	1.24	0.30609	0.00808	FALSE	FALSE
CTA-85E5.10	ENSG00000227117	1.24	0.30572	0.7875	FALSE	FALSE
UBOX5-AS1	ENSG00000235958	1.24	0.30563	0.01305	FALSE	FALSE
AC105399.2	ENSG00000237077	1.24	0.30514	0.00872	FALSE	FALSE
RP11-274B21.1	ENSG00000242588	1.24	0.30512	0.15603	FALSE	FALSE
CTD-2012K14.3	ENSG00000259945	1.24	0.30508	0.0114	FALSE	FALSE
RP11-517C16.4	ENSG00000261243	1.24	0.30505	0.01219	FALSE	FALSE
RP11-145E5.5	ENSG00000264545	1.24	0.30489	0.02099	FALSE	FALSE
ERLEC1	ENSG00000068912	1.23	0.30432	0.09344	FALSE	FALSE
STK10	ENSG00000072786	1.23	0.30383	0.0173	FALSE	TRUE
NFE2L1	ENSG00000082641	1.23	0.30381	0.01227	FALSE	TRUE
BLNK	ENSG00000095585	1.23	0.30337	0.02085	TRUE	TRUE
SIRT1	ENSG00000096717	1.23	0.30332	0.02267	FALSE	TRUE
CRYBB2P1	ENSG00000100058	1.23	0.30327	0.0215	FALSE	FALSE
KHNYN	ENSG00000100441	1.23	0.30326	0.04859	FALSE	TRUE
MET	ENSG00000105976	1.23	0.30313	0.0084	FALSE	TRUE
CREB3	ENSG00000107175	1.23	0.30292	0.31167	FALSE	TRUE
ABCC3	ENSG00000108846	1.23	0.30283	0.02305	FALSE	TRUE
KLF3	ENSG00000109787	1.23	0.30261	0.37574	FALSE	TRUE
KIAA1244	ENSG00000112379	1.23	0.30248	0.01202	FALSE	FALSE
STRN	ENSG00000115808	1.23	0.30216	0.01137	FALSE	TRUE
FOXO3	ENSG00000118689	1.23	0.30183	0.01036	FALSE	TRUE
ELL2	ENSG00000118985	1.23	0.30175	0.02179	TRUE	TRUE
FKBP15	ENSG00000119321	1.23	0.30172	0.01057	FALSE	FALSE
KDM4B	ENSG00000127663	1.23	0.30159	0.02434	FALSE	TRUE
PTPN12	ENSG00000127947	1.23	0.30096	0.01502	FALSE	TRUE
TTBK2	ENSG00000128881	1.23	0.30033	0.00946	FALSE	FALSE
MOSPD2	ENSG00000130150	1.23	0.30021	0.01743	FALSE	FALSE
AKAP12	ENSG00000131016	1.23	0.30007	0.79562	FALSE	TRUE
LPIN3	ENSG00000132793	1.23	0.29998	0.01156	FALSE	FALSE
COX5B	ENSG00000135940	1.23	0.29954	0.17075	FALSE	TRUE
TMC6	ENSG00000141524	1.23	0.29922	0.05737	FALSE	TRUE
[truncated: 5,557 more rows]
