# Supplementary material for: Chlamydia trachomatis induces the transcriptional activity of host YAP in a Hippo-independent fashion
Source: Front Cell Infect Microbiol. 2023 Feb 27;13:1098420. doi: 10.3389/fcimb.2023.1098420 (PMC10008951; doi:10.3389/fcimb.2023.1098420)
Supplement: Supplementary file 3 [file Table_3.xlsx]

## Sheet: HCEC L2-WT vs Mock
Symbol	ENSEMBL	L2-WT_FC	L2-WT_logFC	L2-WT_FDRP	CHEA_YAP	CTD_Fibrosis
RP11-66N24.3	ENSG00000258727	4852.11	12.2444	7.38297e-07	FALSE	FALSE
RP1-34M23.5	ENSG00000255811	3884.84	11.9236	2.82175e-06	FALSE	FALSE
NCF2	ENSG00000116701	3691.87	11.8501	8.94871e-06	FALSE	TRUE
RP11-149I23.3	ENSG00000232110	3607.76	11.8169	1.81136e-06	FALSE	FALSE
THAP9-AS1	ENSG00000251022	3296.27	11.6866	2.1523e-06	FALSE	FALSE
RTEL1-TNFRSF6B	ENSG00000026036	3252.42	11.6673	2.68771e-06	FALSE	FALSE
AC004988.1	ENSG00000203446	2577.28	11.3316	4.50695e-06	FALSE	FALSE
IL1RL1	ENSG00000115602	1309.79	10.3551	4.80316e-05	FALSE	TRUE
FLT3LG	ENSG00000090554	1287.06	10.3299	5.31907e-05	FALSE	FALSE
ACKR4	ENSG00000129048	973.673	9.92729	6.32582e-05	FALSE	FALSE
TAGAP	ENSG00000164691	852.956	9.73633	0.000103797	TRUE	FALSE
IFNL3	ENSG00000197110	834.584	9.70491	8.56246e-05	FALSE	FALSE
SMG8	ENSG00000167447	819.193	9.67806	0.000181118	FALSE	FALSE
RAB42	ENSG00000188060	759.956	9.56977	0.00013244	FALSE	FALSE
LIMS3L	ENSG00000256671	623.802	9.28494	0.000386719	FALSE	FALSE
LRRC4	ENSG00000128594	603.498	9.23721	0.000214237	FALSE	FALSE
YPEL4	ENSG00000166793	589.199	9.20261	0.000231725	FALSE	FALSE
SAMD10	ENSG00000130590	516.262	9.01196	0.00031413	FALSE	FALSE
RP11-69E11.8	ENSG00000228060	462.037	8.85186	0.00105	FALSE	FALSE
AC091132.1	ENSG00000236234	448.229	8.80809	0.00080198	FALSE	FALSE
RP3-508I15.21	ENSG00000272669	423.332	8.72564	0.000475405	FALSE	FALSE
SDHAP2	ENSG00000215837	418.128	8.7078	0.00079683	FALSE	FALSE
SSTR2	ENSG00000180616	413.886	8.69309	5.71639e-11	FALSE	TRUE
LAT	ENSG00000213658	388.961	8.60348	0.000818044	FALSE	TRUE
AC012314.8	ENSG00000237017	384.539	8.58699	0.00113	FALSE	FALSE
IFNL1	ENSG00000182393	375.523	8.55276	0	FALSE	FALSE
CSAG3	ENSG00000197463	360.208	8.49269	0.00067218	FALSE	FALSE
CSAG2	ENSG00000184324	359.014	8.4879	0.000669469	FALSE	FALSE
IFNL2	ENSG00000183709	353.296	8.46473	9.24644e-11	FALSE	FALSE
SS18L2	ENSG00000008324	352.877	8.46302	0.00173	FALSE	TRUE
ACSM1	ENSG00000166743	335.064	8.38829	0.000784339	FALSE	FALSE
RP11-1399P15.1	ENSG00000273445	305.118	8.25322	0.000943903	FALSE	FALSE
RP11-809H16.2	ENSG00000137808	297.136	8.21498	0.00263	FALSE	FALSE
RP11-370A5.1	ENSG00000266850	263.446	8.04136	0.00205	FALSE	FALSE
ZDHHC11B	ENSG00000206077	252.735	7.98148	0.0028	FALSE	FALSE
ITSN1	ENSG00000205726	234.54	7.87369	8.6413e-10	FALSE	TRUE
KRBA2	ENSG00000184619	219.219	7.77623	0.00496	FALSE	FALSE
LINC00890	ENSG00000260802	217.782	7.76674	0.00192	FALSE	FALSE
SMIM6	ENSG00000259120	202.352	7.66072	0.0027	FALSE	FALSE
RP11-47I22.2	ENSG00000250548	194.844	7.60618	0.00283	FALSE	FALSE
CCL5	ENSG00000161570	182.93	7.51515	0	FALSE	TRUE
SOGA3_1	ENSG00000255330	179.549	7.48823	0.00515	FALSE	FALSE
LRRC37A15P	ENSG00000230069	173.339	7.43745	0.00339	FALSE	FALSE
RP11-362A1.1	ENSG00000257747	169.456	7.40477	0.00352	FALSE	FALSE
CCR1	ENSG00000163823	147.465	7.20423	0.00449	FALSE	TRUE
RP11-352D3.2	ENSG00000205300	134.712	7.07373	0.00507	FALSE	FALSE
ZNF816-ZNF321P	ENSG00000213801	130.376	7.02653	0.01296	FALSE	FALSE
RP11-727M10.2	ENSG00000248760	126.097	6.97839	0.00608	FALSE	FALSE
IFNB1	ENSG00000171855	125.014	6.96594	0	FALSE	TRUE
AL031666.2	ENSG00000267882	121.733	6.92757	0.00814	FALSE	FALSE
RP3-509I19.1	ENSG00000225415	117.124	6.87189	4.03685e-07	FALSE	FALSE
GK3P	ENSG00000229894	115.624	6.8533	0.00897	FALSE	FALSE
SP8	ENSG00000164651	114.852	6.84363	0.00679	FALSE	FALSE
RP11-474D14.2	ENSG00000226318	111.505	6.80097	0.00855	FALSE	FALSE
RP11-196H14.4	ENSG00000255817	109.416	6.77368	0.01572	FALSE	FALSE
RP11-143K11.1	ENSG00000260248	108.772	6.76517	0.00791	FALSE	FALSE
ZBP1	ENSG00000124256	106.224	6.73096	0	FALSE	TRUE
RP11-876N24.5	ENSG00000263013	106.156	6.73004	0.01029	FALSE	FALSE
CXCL10	ENSG00000169245	105.994	6.72784	0	FALSE	TRUE
CTD-2521M24.9	ENSG00000269640	105.735	6.7243	0	FALSE	FALSE
CTD-2527I21.4	ENSG00000221857	103.318	6.69095	0.01401	FALSE	FALSE
CXCL11	ENSG00000169248	98.7327	6.62546	0	FALSE	TRUE
LXN	ENSG00000079257	91.7231	6.51921	5.97819e-05	FALSE	TRUE
TAS2R14	ENSG00000212127	91.3148	6.51278	0.01196	FALSE	FALSE
RP11-54O7.18	ENSG00000273443	88.8191	6.4728	0.01332	FALSE	FALSE
FAM215B	ENSG00000232300	88.3814	6.46567	0.01078	FALSE	FALSE
SLIT1	ENSG00000187122	88.2292	6.46319	0.02019	TRUE	FALSE
PRSS53	ENSG00000151006	87.4429	6.45027	0.01705	FALSE	FALSE
RP11-456O19.5	ENSG00000267399	85.9919	6.42613	0.01188	FALSE	FALSE
RP11-196G18.3	ENSG00000233030	84.8374	6.40663	0.01668	FALSE	FALSE
EGR4	ENSG00000135625	83.4902	6.38353	0.01241	FALSE	TRUE
CD38	ENSG00000004468	79.9584	6.32118	0	FALSE	TRUE
KB-1592A4.13	ENSG00000224688	77.8401	6.28244	0.01546	FALSE	FALSE
RP11-372K14.2	ENSG00000270681	77.6153	6.27827	0.01339	FALSE	FALSE
DPCR1	ENSG00000168631	76.735	6.26181	0.01572	FALSE	FALSE
RSAD2	ENSG00000134321	75.7088	6.24239	0	FALSE	TRUE
LA16c-390E6.4	ENSG00000260051	75.4919	6.23825	0.01619	FALSE	FALSE
AC093063.3	ENSG00000269460	74.7883	6.22474	0.01457	FALSE	FALSE
RP11-845C23.2	ENSG00000267504	74.1031	6.21146	0.01698	FALSE	FALSE
FGL2	ENSG00000127951	72.1999	6.17392	0.02141	FALSE	TRUE
RP11-463C8.4	ENSG00000259164	71.3611	6.15707	0.02241	FALSE	FALSE
RP4-814D15.1	ENSG00000236018	71.1584	6.15296	0.01625	FALSE	FALSE
KRT39	ENSG00000196859	68.8047	6.10444	0.02631	FALSE	FALSE
ARHGAP42P4	ENSG00000258080	68.4445	6.09686	0.01628	FALSE	FALSE
LGALS17A	ENSG00000226025	68.4254	6.09646	7.58733e-06	FALSE	FALSE
IFIT2	ENSG00000119922	68.3874	6.09566	0	FALSE	TRUE
LINC00364	ENSG00000230040	66.5056	6.0554	0.01752	FALSE	FALSE
CACNA1I	ENSG00000100346	65.2063	6.02694	1.5007e-15	FALSE	FALSE
AADAC	ENSG00000114771	64.1375	6.0031	0.01829	FALSE	TRUE
CBX1P3	ENSG00000237379	63.7073	5.99339	0.01717	FALSE	FALSE
FGF20	ENSG00000078579	63.639	5.99184	0.01863	FALSE	FALSE
RP11-353N14.4	ENSG00000262188	63.5659	5.99018	0.01851	FALSE	FALSE
RP11-353N4.8	ENSG00000232151	61.0621	5.93221	0.03043	FALSE	FALSE
AC104777.4	ENSG00000224048	61.023	5.93128	0.02194	FALSE	FALSE
AC004893.10	ENSG00000238109	60.298	5.91404	0.02185	FALSE	FALSE
CTD-2017C7.1	ENSG00000256705	60.1202	5.90978	0.02669	FALSE	FALSE
KB-67B5.12	ENSG00000233995	60.1202	5.90978	0.02669	FALSE	FALSE
OTOP3	ENSG00000182938	58.58	5.87234	0.02522	FALSE	FALSE
MYH7	ENSG00000092054	58.0844	5.86008	0.02118	FALSE	TRUE
GBP4	ENSG00000162654	57.9128	5.85581	0	FALSE	TRUE
NAT8	ENSG00000144035	57.909	5.85572	0.02068	FALSE	TRUE
OASL	ENSG00000135114	57.0504	5.83417	0	TRUE	FALSE
CTB-102L5.8	ENSG00000268499	56.965	5.832	0.02912	FALSE	FALSE
AL359736.1	ENSG00000205850	55.0325	5.78221	0.02487	FALSE	FALSE
SNORA59B	ENSG00000266079	54.4973	5.76811	0.02522	FALSE	FALSE
RUFY4	ENSG00000188282	54.4663	5.76729	3.32717e-05	TRUE	FALSE
CH25H	ENSG00000138135	53.1628	5.73234	0	FALSE	TRUE
GIMAP4	ENSG00000133574	52.3308	5.70959	0.02588	FALSE	TRUE
RP13-262C2.3	ENSG00000259694	52.2938	5.70857	0.02246	FALSE	FALSE
RP11-392O17.1	ENSG00000228536	51.8008	5.6949	0.02755	FALSE	FALSE
ESM1	ENSG00000164283	51.4898	5.68621	0.000223328	TRUE	TRUE
RP11-254I22.1	ENSG00000250551	51.3951	5.68356	0.03264	FALSE	FALSE
IRF4	ENSG00000137265	50.6556	5.66265	4.46041e-14	FALSE	TRUE
HSPB9	ENSG00000197723	49.5669	5.6313	0.02604	FALSE	TRUE
DCUN1D3	ENSG00000188215	48.7346	5.60687	0	FALSE	FALSE
TEX19	ENSG00000182459	48.7196	5.60643	0.02579	FALSE	FALSE
C8orf4	ENSG00000176907	48.4531	5.59852	0	FALSE	TRUE
VCAM1	ENSG00000162692	48.2546	5.5926	0.02979	FALSE	TRUE
RP11-402P6.9	ENSG00000237265	48.2275	5.59178	0.000121425	FALSE	FALSE
RP3-355L5.4	ENSG00000231628	46.6497	5.54379	0.03248	FALSE	FALSE
RP11-93B14.6	ENSG00000167046	46.4719	5.53829	0.02683	FALSE	FALSE
RP11-474C8.3	ENSG00000258051	46.4115	5.53641	0.02945	FALSE	FALSE
ACTBP13	ENSG00000234667	46.1849	5.52935	0.03103	FALSE	FALSE
RP11-119D9.1	ENSG00000251637	45.8984	5.52037	0.000157007	FALSE	FALSE
ACVRL1	ENSG00000139567	45.8028	5.51736	0.000227023	FALSE	TRUE
TNFRSF1B	ENSG00000028137	45.6205	5.51161	4.23923e-12	FALSE	TRUE
C12orf74	ENSG00000214215	45.4271	5.50548	1.36907e-10	FALSE	FALSE
ART3	ENSG00000156219	44.7135	5.48264	0	FALSE	TRUE
AC004837.4	ENSG00000231951	44.2548	5.46776	6.28976e-13	FALSE	FALSE
AC027228.1	ENSG00000268838	43.9789	5.45874	0.0319	FALSE	FALSE
OR52K2	ENSG00000181963	43.8786	5.45545	0.03197	FALSE	FALSE
BATF2	ENSG00000168062	43.7733	5.45198	0	FALSE	FALSE
RP11-14D22.1	ENSG00000244564	43.7032	5.44967	0	FALSE	FALSE
RP11-120M18.5	ENSG00000267461	43.6829	5.449	0.02869	FALSE	FALSE
LCE3D	ENSG00000163202	43.4066	5.43984	0.02954	FALSE	FALSE
KLRK1	ENSG00000213809	43.2544	5.43478	0.05409	FALSE	FALSE
RP11-204L24.2	ENSG00000265451	43.2082	5.43323	0.03473	FALSE	FALSE
AC104655.3	ENSG00000226508	42.4718	5.40843	0.000249716	FALSE	FALSE
MT3	ENSG00000087250	42.0365	5.39357	6.14371e-06	FALSE	TRUE
OMD	ENSG00000127083	41.9138	5.38936	0.03902	FALSE	TRUE
PTCHD3P2	ENSG00000231550	41.1006	5.36109	0.03607	FALSE	FALSE
RP11-398B16.2	ENSG00000233052	40.5911	5.34309	0.0342	FALSE	FALSE
RP11-378J18.8	ENSG00000272750	40.5844	5.34285	0.000849346	FALSE	FALSE
BIRC6-AS1	ENSG00000230046	40.3354	5.33397	0.03314	FALSE	FALSE
LRP2	ENSG00000081479	40.3283	5.33372	0	FALSE	TRUE
IL20	ENSG00000162891	40.1902	5.32877	1.61502e-13	FALSE	FALSE
RP11-1094M14.5	ENSG00000267074	38.7919	5.27768	0.04425	FALSE	FALSE
AF127936.5	ENSG00000226751	38.4131	5.26353	0.04095	FALSE	FALSE
RP13-923O23.6	ENSG00000253334	38.2676	5.25805	0.03509	FALSE	FALSE
RP11-370F5.4	ENSG00000203364	38.1705	5.25439	0.03817	FALSE	FALSE
PCP2	ENSG00000174788	37.9686	5.24674	0.04009	FALSE	FALSE
OR51R1P	ENSG00000237272	37.79	5.23993	0.03601	FALSE	FALSE
FER1L6-AS1	ENSG00000181171	37.3398	5.22264	0.05181	FALSE	FALSE
SPECC1L-ADORA2A	ENSG00000258555	37.1455	5.21512	0.000104455	FALSE	FALSE
AP006222.1	ENSG00000241670	36.8662	5.20423	1.44477e-05	FALSE	FALSE
NR4A1	ENSG00000123358	35.675	5.15684	0	FALSE	TRUE
LGALS9	ENSG00000168961	35.4282	5.14683	0	FALSE	TRUE
KRTAP4-8	ENSG00000204880	35.276	5.14061	0.04535	FALSE	FALSE
IFITM3	ENSG00000142089	35.104	5.13356	2.23772e-15	FALSE	TRUE
LINC00266-4P	ENSG00000228786	35.044	5.13109	0.04194	FALSE	FALSE
CXCR2P1	ENSG00000229754	35.0344	5.1307	0.03876	FALSE	FALSE
RP3-337H4.8	ENSG00000203362	35.0343	5.1307	0.04685	FALSE	FALSE
ERCC6-PGBD3	ENSG00000258838	35.0304	5.13053	1.78324e-05	FALSE	FALSE
UPF3AP3	ENSG00000234709	34.5306	5.1098	0.05194	FALSE	FALSE
PCDH17	ENSG00000118946	34.4674	5.10716	3.79449e-09	TRUE	TRUE
CD69	ENSG00000110848	34.1147	5.09232	0	FALSE	TRUE
IDO1	ENSG00000131203	33.5918	5.07004	0	FALSE	TRUE
NEURL3	ENSG00000163121	33.0958	5.04858	0	FALSE	FALSE
OCLN	ENSG00000197822	32.9054	5.04025	0	FALSE	TRUE
TMIGD1	ENSG00000182271	32.6443	5.02876	0.0462	FALSE	FALSE
FGD2	ENSG00000146192	32.6144	5.02744	0	FALSE	FALSE
AF127936.3	ENSG00000232884	32.5222	5.02335	0.04632	FALSE	FALSE
ATP10A	ENSG00000206190	32.4406	5.01973	0	TRUE	FALSE
RP3-416J7.5	ENSG00000205653	32.3395	5.01523	0.05997	FALSE	FALSE
HEPH	ENSG00000089472	31.9246	4.9966	7.77834e-10	FALSE	TRUE
RP11-184A2.3	ENSG00000229672	31.8516	4.9933	0	FALSE	FALSE
GMPR	ENSG00000137198	31.1325	4.96035	0	TRUE	TRUE
HSD11B1	ENSG00000117594	30.8851	4.94884	0	FALSE	TRUE
C8orf56	ENSG00000236939	30.113	4.91231	2.37783e-05	FALSE	FALSE
CTB-66B24.1	ENSG00000267299	30.0571	4.90963	0.04793	FALSE	FALSE
CCRL2	ENSG00000121797	29.8755	4.90089	2.18079e-05	FALSE	TRUE
HNF4GP1	ENSG00000228611	29.6614	4.89051	0.04751	FALSE	FALSE
CLEC4E	ENSG00000166523	29.5734	4.88623	1.03029e-07	FALSE	TRUE
RP11-834C11.11	ENSG00000260470	29.469	4.88113	0.04769	FALSE	FALSE
PDCD1	ENSG00000188389	29.4583	4.8806	2.49043e-05	FALSE	FALSE
RP11-125O5.2	ENSG00000257062	29.2246	4.86911	0.04978	FALSE	FALSE
RP11-1100L3.8	ENSG00000259884	29.0887	4.86239	4.30544e-10	FALSE	FALSE
MRGPRX2	ENSG00000183695	28.9698	4.85648	0.000946586	FALSE	FALSE
KIAA0408	ENSG00000189367	28.9175	4.85387	0.0626	FALSE	FALSE
ATP5A1P1	ENSG00000243268	28.8588	4.85094	0.000898312	FALSE	FALSE
RASGRP3	ENSG00000152689	28.3259	4.82405	0	FALSE	FALSE
7SK_3	ENSG00000254144	28.1774	4.81647	0.06195	FALSE	FALSE
SUSD3	ENSG00000157303	27.9778	4.80621	0	FALSE	TRUE
RP11-44K6.4	ENSG00000254287	27.8073	4.79739	0	FALSE	FALSE
HERC5	ENSG00000138646	27.7727	4.7956	0	FALSE	TRUE
OR52K3P	ENSG00000225101	27.6192	4.7876	0	FALSE	FALSE
RP11-728F11.4	ENSG00000254528	26.8665	4.74774	8.15382e-05	FALSE	FALSE
RP11-794G24.1	ENSG00000256443	26.8578	4.74727	0.05348	FALSE	FALSE
RP11-335G20.7	ENSG00000259984	26.7529	4.74163	0.00356	FALSE	FALSE
RP11-416L21.1	ENSG00000213495	26.6884	4.73814	0.06116	FALSE	FALSE
AP001057.1	ENSG00000232124	26.6874	4.73809	0.06495	FALSE	FALSE
TNFAIP6	ENSG00000123610	26.6563	4.7364	0	FALSE	TRUE
SAMSN1	ENSG00000155307	26.6108	4.73394	0.06142	TRUE	TRUE
OR52K1	ENSG00000196778	26.5502	4.73065	0.06118	FALSE	FALSE
INHBC	ENSG00000175189	26.53	4.72956	0.06127	FALSE	TRUE
KRT43P	ENSG00000236473	26.5291	4.7295	0.05529	FALSE	FALSE
RP11-83J16.1	ENSG00000231409	26.2512	4.71431	0.0569	FALSE	FALSE
HRASLS2	ENSG00000133328	26.1277	4.70751	0	FALSE	FALSE
IFIT1	ENSG00000185745	26.0881	4.70532	0	FALSE	TRUE
MMP13	ENSG00000137745	25.411	4.66738	0	FALSE	TRUE
IRG1	ENSG00000102794	25.4044	4.667	0	FALSE	TRUE
RP11-402P6.7	ENSG00000238106	25.2053	4.65566	6.89926e-09	FALSE	FALSE
IL17C	ENSG00000124391	25.0138	4.64465	0	FALSE	FALSE
AC007899.3	ENSG00000224891	24.9142	4.6389	0	FALSE	FALSE
PTGIR	ENSG00000160013	24.7659	4.63028	3.8709e-11	FALSE	FALSE
ETV7	ENSG00000010030	24.5916	4.62009	0	FALSE	FALSE
IFNL3P1	ENSG00000268510	24.5603	4.61826	0.07417	FALSE	FALSE
FAM115D	ENSG00000159860	24.4775	4.61338	0.00632	FALSE	FALSE
RBM11	ENSG00000185272	24.4045	4.60907	0	FALSE	FALSE
CMPK2	ENSG00000134326	24.1817	4.59584	0	FALSE	TRUE
TIGIT	ENSG00000181847	23.8825	4.57789	0.07496	FALSE	FALSE
RP11-44K6.3	ENSG00000253939	23.8697	4.57711	0	FALSE	FALSE
AC005013.1	ENSG00000255690	23.8183	4.574	0.07594	FALSE	FALSE
BANF1P2	ENSG00000230306	23.7883	4.57218	0.06331	FALSE	FALSE
RP11-10J5.1	ENSG00000226004	23.7007	4.56686	0.07763	FALSE	FALSE
SELL	ENSG00000188404	23.6248	4.56223	0.07481	FALSE	TRUE
ACY3	ENSG00000132744	23.5536	4.55788	0.00223	FALSE	TRUE
RP11-79H23.3	ENSG00000261618	23.047	4.52651	2.42123e-10	FALSE	FALSE
MUC13	ENSG00000173702	22.6081	4.49877	0	FALSE	TRUE
NUPR1	ENSG00000176046	22.5995	4.49822	0	FALSE	TRUE
PLEKHG7	ENSG00000187510	22.5822	4.49712	0	FALSE	FALSE
RP11-593F23.1	ENSG00000259422	22.4069	4.48587	0.09081	FALSE	FALSE
RP11-1K3.1	ENSG00000257281	21.9494	4.45611	0.003	FALSE	FALSE
DLL4	ENSG00000128917	21.885	4.45187	0.000105239	FALSE	TRUE
RP11-451F20.1	ENSG00000250292	21.7395	4.44225	0.00327	FALSE	FALSE
LUCAT1	ENSG00000248323	21.6808	4.43835	0	FALSE	FALSE
EXOC3L4	ENSG00000205436	21.5582	4.43017	7.23885e-09	TRUE	FALSE
IL2RG	ENSG00000147168	21.5065	4.4267	1.40044e-12	FALSE	TRUE
MEFV	ENSG00000103313	21.5062	4.42668	0.000224875	FALSE	FALSE
RP11-197K3.1	ENSG00000242290	21.2223	4.40751	0.09413	FALSE	FALSE
LINC01018	ENSG00000250056	21.0796	4.39777	0.08508	FALSE	FALSE
SLAMF6	ENSG00000162739	20.9656	4.38995	0.0844	FALSE	FALSE
KRT37	ENSG00000108417	20.9483	4.38876	0.0893	FALSE	FALSE
TNFSF13B	ENSG00000102524	20.7996	4.37848	0	FALSE	TRUE
L34079.2	ENSG00000268361	20.3969	4.35028	0.00070148	FALSE	FALSE
IFIT3	ENSG00000119917	20.3931	4.35001	0	FALSE	TRUE
C11orf96	ENSG00000187479	20.381	4.34915	0	FALSE	FALSE
C3AR1	ENSG00000171860	20.3737	4.34864	0	FALSE	TRUE
ACE2	ENSG00000130234	20.1878	4.33541	0	FALSE	TRUE
RP11-693J15.5	ENSG00000205056	19.933	4.31708	1.7964e-07	FALSE	FALSE
RP11-350G8.5	ENSG00000228013	19.9262	4.3166	9.59498e-06	FALSE	FALSE
RP11-761N21.1	ENSG00000231873	19.9048	4.31504	0.000295948	FALSE	FALSE
CTA-384D8.34	ENSG00000273272	19.814	4.30845	0.00387	FALSE	FALSE
NR4A3	ENSG00000119508	19.7844	4.30629	0	TRUE	TRUE
HCG4P7	ENSG00000230521	19.7755	4.30565	0	FALSE	FALSE
CACNG3	ENSG00000006116	19.6755	4.29833	0.00374	FALSE	FALSE
TM4SF19-AS1	ENSG00000235897	19.5257	4.2873	0	FALSE	FALSE
SMTNL1	ENSG00000214872	19.3942	4.27756	0	FALSE	FALSE
RTP4	ENSG00000136514	19.1508	4.25933	0	FALSE	TRUE
ARHGAP20	ENSG00000137727	19.1348	4.25813	0	FALSE	TRUE
GBP5	ENSG00000154451	18.9845	4.24675	0	FALSE	FALSE
TRPV3	ENSG00000167723	18.8134	4.23369	0	FALSE	FALSE
RP11-93B14.5	ENSG00000232803	18.4628	4.20655	9.98414e-15	FALSE	FALSE
SLC15A3	ENSG00000110446	18.3335	4.19641	0	FALSE	FALSE
CCL22	ENSG00000102962	18.214	4.18698	1.90405e-13	FALSE	TRUE
CXorf49B	ENSG00000215113	18.1997	4.18584	0	FALSE	FALSE
BCMO1	ENSG00000135697	18.1265	4.18003	0.000386476	FALSE	TRUE
LINC00114	ENSG00000223806	18.1131	4.17896	0.000830145	FALSE	FALSE
MICG	ENSG00000237042	18.0772	4.1761	0.00508	FALSE	FALSE
RP11-320M16.2	ENSG00000258580	18.007	4.17049	0.11463	FALSE	FALSE
ITIH4	ENSG00000055955	17.9525	4.16611	0.00317	FALSE	TRUE
KLHDC7B	ENSG00000130487	17.9484	4.16578	0	FALSE	FALSE
AC010969.1	ENSG00000188525	17.8863	4.16078	0.10837	FALSE	FALSE
CTA-384D8.31	ENSG00000226738	17.7804	4.15221	3.05421e-08	FALSE	FALSE
AC017076.5	ENSG00000225964	17.7201	4.14731	0	FALSE	FALSE
APOL4	ENSG00000100336	17.6078	4.13814	0	FALSE	FALSE
TNFSF18	ENSG00000120337	17.568	4.13488	0	FALSE	TRUE
BIRC3	ENSG00000023445	17.5375	4.13238	0	FALSE	TRUE
RP11-100N20.1	ENSG00000251059	17.5052	4.12971	0.00107	FALSE	FALSE
CEACAM3	ENSG00000170956	17.431	4.12358	0.00659	FALSE	FALSE
RP11-519G16.5	ENSG00000259342	17.3988	4.12092	0	FALSE	FALSE
EGOT	ENSG00000235947	17.2811	4.11112	8.95413e-07	FALSE	FALSE
ISG15	ENSG00000187608	16.988	4.08644	0	FALSE	TRUE
MUC15	ENSG00000169550	16.6469	4.05718	6.86453e-09	FALSE	TRUE
RP11-89C3.4	ENSG00000271584	16.6273	4.05548	0.00717	FALSE	FALSE
RP11-326C3.12	ENSG00000255328	16.5523	4.04896	0.00754	FALSE	FALSE
AC013444.1	ENSG00000229781	16.4444	4.03952	0.00137	FALSE	FALSE
CTD-2313N18.7	ENSG00000225805	16.3007	4.02686	0.00755	FALSE	FALSE
USP18	ENSG00000184979	16.268	4.02397	0	FALSE	TRUE
CETP	ENSG00000087237	16.1645	4.01475	0	FALSE	FALSE
AIM2	ENSG00000163568	16.1617	4.01451	0	FALSE	FALSE
RET	ENSG00000165731	16.1591	4.01427	0	FALSE	TRUE
SIDT1	ENSG00000072858	16.0737	4.00663	0	FALSE	FALSE
TMEM27	ENSG00000147003	15.9685	3.99715	0	FALSE	TRUE
EXOC3L1	ENSG00000179044	15.8103	3.98279	0	FALSE	FALSE
TEN1	ENSG00000257949	15.8038	3.9822	1.06836e-05	FALSE	FALSE
AC020594.5	ENSG00000237133	15.7983	3.9817	0	FALSE	FALSE
RP11-203E8.1	ENSG00000253891	15.6953	3.97226	1.14799e-05	FALSE	FALSE
RP4-647C14.2	ENSG00000258376	15.6754	3.97043	0.000205674	FALSE	FALSE
ATF3	ENSG00000162772	15.5516	3.95899	0	FALSE	TRUE
HCG9	ENSG00000204625	15.492	3.95345	4.75458e-10	FALSE	FALSE
ACTN2	ENSG00000077522	15.4856	3.95286	6.28319e-05	FALSE	TRUE
TRAPPC3L	ENSG00000173626	15.4424	3.94883	0.12128	FALSE	FALSE
ST7-AS2	ENSG00000226367	15.4354	3.94817	9.02432e-05	FALSE	FALSE
RP11-1055B8.3	ENSG00000262223	15.3963	3.94451	7.54942e-05	FALSE	FALSE
CLEC2A	ENSG00000188393	15.3232	3.93764	0.13831	FALSE	FALSE
TM4SF19_2	ENSG00000145107	15.141	3.92039	0	FALSE	FALSE
MILR1	ENSG00000271605	14.9282	3.89997	6.24105e-08	FALSE	FALSE
ANGPT1	ENSG00000154188	14.9005	3.89729	3.2545e-05	FALSE	TRUE
RP11-180C1.1	ENSG00000250038	14.7834	3.88591	1.82662e-06	FALSE	FALSE
LMO2	ENSG00000135363	14.6607	3.87388	0	FALSE	TRUE
RP11-669M16.1	ENSG00000249988	14.6319	3.87105	1.35231e-07	FALSE	FALSE
C1QTNF1-AS1	ENSG00000265096	14.625	3.87036	1.44153e-07	FALSE	FALSE
FCGR2A	ENSG00000143226	14.6057	3.86846	0.0023	FALSE	TRUE
RNF175	ENSG00000145428	14.5434	3.86229	1.13302e-14	FALSE	FALSE
ANKRD33	ENSG00000167612	14.5116	3.85913	0.00317	TRUE	FALSE
RP11-434H6.6	ENSG00000273174	14.5106	3.85904	3.29437e-05	FALSE	FALSE
IL4I1	ENSG00000104951	14.4373	3.85173	0	FALSE	TRUE
RP11-402P6.11	ENSG00000231774	14.4218	3.85018	6.42794e-07	FALSE	FALSE
RP11-989F5.3	ENSG00000256299	14.3924	3.84724	0.00723	FALSE	FALSE
RP11-277L2.4	ENSG00000268544	14.2855	3.83648	1.07813e-08	FALSE	FALSE
AC008063.2	ENSG00000230918	14.2529	3.83319	1.16607e-07	FALSE	FALSE
C15orf48	ENSG00000166920	14.2416	3.83204	0	FALSE	FALSE
AC002511.3	ENSG00000232680	14.1685	3.82462	0.01206	FALSE	FALSE
RP11-227G15.8	ENSG00000266385	14.1523	3.82297	0.01331	FALSE	FALSE
AC144831.1	ENSG00000261888	14.1458	3.82231	0.00198	FALSE	FALSE
RP1-66C13.3	ENSG00000266786	14.1229	3.81996	2.79941e-09	FALSE	FALSE
GIMAP2	ENSG00000106560	13.951	3.80229	0	FALSE	FALSE
KLF2	ENSG00000127528	13.9055	3.79758	1.57786e-09	TRUE	TRUE
EVI2B	ENSG00000185862	13.8115	3.7878	5.48285e-14	FALSE	FALSE
PMAIP1	ENSG00000141682	13.7458	3.78092	0	FALSE	TRUE
HSH2D	ENSG00000196684	13.6827	3.77428	0	FALSE	FALSE
SECTM1	ENSG00000141574	13.6051	3.76607	0	FALSE	FALSE
RP11-1084A12.2	ENSG00000259468	13.5858	3.76402	0.00459	FALSE	FALSE
ANO5	ENSG00000171714	13.5473	3.75993	0.000560483	TRUE	FALSE
PLA1A	ENSG00000144837	13.5298	3.75807	1.59643e-08	FALSE	TRUE
PIK3AP1	ENSG00000155629	13.4125	3.74551	0	FALSE	TRUE
OAS1	ENSG00000089127	13.3697	3.74089	0	FALSE	TRUE
NKAIN1	ENSG00000084628	13.3418	3.73788	1.01543e-13	FALSE	TRUE
CCNA1	ENSG00000133101	13.279	3.73108	0	FALSE	TRUE
CD34	ENSG00000174059	13.2489	3.7278	5.23951e-12	FALSE	TRUE
ISG20	ENSG00000172183	13.1433	3.71626	0	FALSE	TRUE
RP11-532F6.3	ENSG00000272463	13.0422	3.70512	0	FALSE	FALSE
RP11-644C3.1	ENSG00000232461	12.8098	3.67918	0	FALSE	FALSE
CTB-35F21.4	ENSG00000250692	12.6786	3.66432	1.31935e-13	FALSE	FALSE
IFI35	ENSG00000068079	12.6612	3.66234	0	FALSE	TRUE
TLR2	ENSG00000137462	12.6597	3.66217	0	FALSE	TRUE
AC104777.1	ENSG00000232359	12.6014	3.65551	0.01124	FALSE	FALSE
KCNT2	ENSG00000162687	12.5923	3.65447	5.05775e-09	FALSE	TRUE
HLA-F	ENSG00000204642	12.582	3.65329	0	FALSE	TRUE
MYPN	ENSG00000138347	12.5419	3.64868	1.00306e-08	FALSE	FALSE
SLCO4A1	ENSG00000101187	12.3421	3.62551	0	FALSE	TRUE
NFE2	ENSG00000123405	12.3226	3.62323	0.16992	FALSE	TRUE
RP11-21L23.4	ENSG00000254632	12.2495	3.61465	0.00808	FALSE	FALSE
TMSB4XP4	ENSG00000223551	12.2336	3.61278	0.000105475	FALSE	FALSE
SPHKAP	ENSG00000153820	12.2098	3.60997	2.12678e-05	FALSE	FALSE
MX2	ENSG00000183486	12.2027	3.60912	0	FALSE	TRUE
TMPRSS3	ENSG00000160183	12.1952	3.60824	0	FALSE	FALSE
NT5C3A	ENSG00000122643	12.1709	3.60536	0	FALSE	FALSE
ANKRD33B	ENSG00000164236	12.0503	3.591	0	FALSE	FALSE
RP1-293L8.2	ENSG00000224506	11.9884	3.58357	0.00971	FALSE	FALSE
CYP2J2	ENSG00000134716	11.9718	3.58157	0	FALSE	TRUE
ARL14	ENSG00000179674	11.9201	3.57532	0	FALSE	FALSE
CR1L	ENSG00000197721	11.7849	3.55887	4.68214e-12	FALSE	TRUE
CSAG1	ENSG00000198930	11.7791	3.55815	0.00401	FALSE	FALSE
CFB_2	ENSG00000243649	11.7492	3.55449	0	FALSE	TRUE
EFTUD1P1	ENSG00000259404	11.7088	3.54953	4.13171e-08	FALSE	FALSE
TRPC4	ENSG00000133107	11.7082	3.54944	4.45808e-07	FALSE	FALSE
DDX58	ENSG00000107201	11.6052	3.5367	0	FALSE	TRUE
HCG4P11	ENSG00000225864	11.5796	3.53351	0	FALSE	FALSE
RP6-91H8.3	ENSG00000269927	11.5624	3.53137	0	FALSE	FALSE
RUSC1-AS1	ENSG00000225855	11.4462	3.5168	0.02827	FALSE	FALSE
RP11-519G16.3	ENSG00000259354	11.4389	3.51588	0	FALSE	FALSE
SERPINB10	ENSG00000242550	11.3951	3.51034	4.84226e-07	FALSE	FALSE
LAMP3	ENSG00000078081	11.3443	3.50389	0	FALSE	TRUE
GJA4	ENSG00000187513	11.306	3.49902	0	FALSE	TRUE
ZSCAN16	ENSG00000196812	11.2802	3.49572	7.02172e-08	FALSE	FALSE
PRDM1	ENSG00000057657	11.2554	3.49254	0	FALSE	TRUE
NT5C3AP1	ENSG00000213492	11.2368	3.49015	0	FALSE	FALSE
CX3CL1	ENSG00000006210	11.2303	3.48932	0	FALSE	TRUE
MSMB	ENSG00000138294	11.1605	3.48033	0.01752	FALSE	FALSE
BX255923.3	ENSG00000240907	11.0954	3.47189	0.00933	FALSE	FALSE
AC008964.1	ENSG00000269215	10.9666	3.45504	0	FALSE	FALSE
RP11-804N13.1	ENSG00000253766	10.95	3.45286	0	FALSE	FALSE
RP11-359E10.1	ENSG00000270607	10.8447	3.43892	0.00491	FALSE	FALSE
RP11-527L4.5	ENSG00000267166	10.8386	3.4381	0.00582	FALSE	FALSE
CLCA3P	ENSG00000153923	10.8112	3.43446	0	FALSE	FALSE
BTC	ENSG00000174808	10.7693	3.42885	0	FALSE	TRUE
HIST3H2BB	ENSG00000196890	10.7529	3.42665	8.44674e-05	FALSE	FALSE
ZNF177	ENSG00000188629	10.7092	3.42078	0.00109	FALSE	FALSE
HSPA12B	ENSG00000132622	10.6931	3.4186	2.67981e-06	FALSE	TRUE
BATF3	ENSG00000123685	10.6831	3.41726	8.91351e-09	FALSE	FALSE
PODXL	ENSG00000128567	10.591	3.40477	0	TRUE	TRUE
APOBEC3A	ENSG00000128383	10.57	3.40191	0	FALSE	FALSE
LINC00298	ENSG00000235665	10.5185	3.39486	0	FALSE	FALSE
GBP1P1	ENSG00000225492	10.517	3.39465	0	FALSE	FALSE
ADAMTS9	ENSG00000163638	10.4999	3.3923	0	TRUE	TRUE
BEST3	ENSG00000127325	10.4685	3.38798	5.33239e-05	FALSE	FALSE
AC073987.1	ENSG00000229209	10.461	3.38694	0.00578	FALSE	FALSE
CXCR4	ENSG00000121966	10.4271	3.38227	1.51955e-08	FALSE	TRUE
POU2F3	ENSG00000137709	10.4247	3.38194	0	FALSE	FALSE
APOL3	ENSG00000128284	10.42	3.38128	0	FALSE	TRUE
KPRP	ENSG00000203786	10.3393	3.37007	0.000249685	FALSE	FALSE
HS3ST1	ENSG00000002587	10.3196	3.36731	0	TRUE	TRUE
CGA	ENSG00000135346	10.2987	3.3644	0.02672	FALSE	TRUE
GCH1	ENSG00000131979	10.2987	3.36439	0	FALSE	TRUE
KRT81	ENSG00000205426	10.2763	3.36124	3.14148e-08	FALSE	FALSE
PLAUR	ENSG00000011422	10.2743	3.36096	0	FALSE	TRUE
EBI3	ENSG00000105246	10.2266	3.35426	3.0218e-08	FALSE	TRUE
ITGB3_1	ENSG00000259207	10.2085	3.3517	0	FALSE	TRUE
PSMB9	ENSG00000240065	10.171	3.34638	0	FALSE	TRUE
RNF223	ENSG00000237330	10.1561	3.34428	0	FALSE	FALSE
IL24	ENSG00000162892	10.1389	3.34182	0	FALSE	TRUE
OVOL1	ENSG00000172818	10.0994	3.3362	0	FALSE	TRUE
CTB-91J4.1	ENSG00000267118	10.0738	3.33254	0.00278	FALSE	FALSE
RP11-848P1.2	ENSG00000264456	10.0329	3.32667	0.0014	FALSE	FALSE
CACNG8	ENSG00000142408	10.01	3.32337	3.78475e-05	FALSE	FALSE
RASD1	ENSG00000108551	10.0035	3.32243	0	FALSE	TRUE
USP30-AS1	ENSG00000256262	9.94843	3.31447	1.64014e-12	FALSE	FALSE
RARRES3	ENSG00000133321	9.94413	3.31385	0	FALSE	FALSE
TNF	ENSG00000232810	9.93292	3.31222	0	FALSE	TRUE
SCN3A	ENSG00000153253	9.86945	3.30297	0.000373909	FALSE	TRUE
IMPA1P	ENSG00000251521	9.86578	3.30243	6.15086e-07	FALSE	FALSE
AGAP11	ENSG00000151303	9.86245	3.30195	0.23478	FALSE	FALSE
ID4	ENSG00000172201	9.79604	3.2922	0	TRUE	TRUE
RP11-574K11.28	ENSG00000271816	9.76876	3.28818	3.07334e-06	FALSE	FALSE
MALT1	ENSG00000172175	9.76303	3.28733	0.000214581	TRUE	TRUE
CTA-384D8.35	ENSG00000272666	9.72205	3.28126	0	FALSE	FALSE
MT1M	ENSG00000205364	9.69516	3.27726	9.41178e-09	FALSE	TRUE
CEACAM1	ENSG00000079385	9.65927	3.27191	0	FALSE	TRUE
CD5L	ENSG00000073754	9.62665	3.26703	0.00306	FALSE	FALSE
RP11-322D14.2	ENSG00000260145	9.59038	3.26159	1.45661e-12	FALSE	FALSE
CXCL17	ENSG00000189377	9.5834	3.26054	7.2392e-15	FALSE	FALSE
RP11-96C23.14	ENSG00000272508	9.57441	3.25918	0.00898	FALSE	FALSE
NPIPB7	ENSG00000233232	9.5628	3.25743	0.00535	FALSE	FALSE
RP11-474P2.2	ENSG00000258096	9.55687	3.25654	0.00307	FALSE	FALSE
IFIH1	ENSG00000115267	9.54811	3.25521	0	FALSE	TRUE
FA2H	ENSG00000103089	9.47146	3.24359	0	TRUE	TRUE
RP11-402L6.1	ENSG00000251011	9.46491	3.24259	0.22441	FALSE	FALSE
CEBPA-AS1_2	ENSG00000178863	9.44716	3.23988	0.21393	FALSE	FALSE
FAM46C	ENSG00000183508	9.44713	3.23988	0	FALSE	TRUE
DUOXA2	ENSG00000140274	9.43237	3.23762	0	FALSE	FALSE
RP11-353N14.2	ENSG00000262772	9.42446	3.23641	0.21202	FALSE	FALSE
AC104777.2	ENSG00000236049	9.40366	3.23322	4.86836e-09	FALSE	FALSE
IL6	ENSG00000136244	9.38768	3.23077	0	FALSE	TRUE
DUOX2	ENSG00000140279	9.36343	3.22704	0	FALSE	FALSE
ZBTB32	ENSG00000011590	9.30625	3.2182	1.39583e-05	FALSE	FALSE
CXCL9	ENSG00000138755	9.26192	3.21131	2.0173e-08	FALSE	TRUE
HIST2H4B	ENSG00000182217	9.25543	3.2103	0.000725117	FALSE	FALSE
RP11-770G2.5	ENSG00000255404	9.24701	3.20899	0	FALSE	FALSE
LCE3E	ENSG00000185966	9.21117	3.20338	0.000245021	FALSE	FALSE
SAMD9L	ENSG00000177409	9.12154	3.18928	0	FALSE	TRUE
RP11-757G1.6	ENSG00000250508	9.10035	3.18592	0	FALSE	FALSE
RND1	ENSG00000172602	9.08838	3.18402	0	FALSE	TRUE
NRG2	ENSG00000158458	9.08319	3.1832	0	FALSE	FALSE
HMGN2P46	ENSG00000179362	9.06609	3.18048	9.8194e-11	FALSE	FALSE
NLRC5	ENSG00000140853	9.05137	3.17814	0	FALSE	TRUE
KB-1639H6.4	ENSG00000250929	9.02897	3.17456	0.00501	FALSE	FALSE
KCNQ4	ENSG00000117013	9.02135	3.17334	5.1464e-09	FALSE	FALSE
DUSP5	ENSG00000138166	9.01762	3.17275	0	TRUE	TRUE
PTN	ENSG00000105894	9.00602	3.17089	0	TRUE	TRUE
PDE4B	ENSG00000184588	8.9709	3.16525	2.0665e-08	TRUE	TRUE
CCL4	ENSG00000129277	8.95359	3.16247	0.00539	FALSE	TRUE
IL8	ENSG00000169429	8.93903	3.16012	0	FALSE	TRUE
TMEM171	ENSG00000157111	8.91369	3.15602	0	TRUE	FALSE
TRAF1	ENSG00000056558	8.90842	3.15517	0	FALSE	TRUE
HES7	ENSG00000179111	8.90597	3.15477	1.01469e-05	FALSE	FALSE
C1orf68	ENSG00000198854	8.85933	3.1472	4.55094e-07	FALSE	FALSE
RP11-113D6.6	ENSG00000255470	8.82306	3.14128	0.000133638	FALSE	FALSE
IRF7	ENSG00000185507	8.80317	3.13802	0	FALSE	TRUE
TMEM106A	ENSG00000184988	8.7835	3.1348	0	FALSE	FALSE
CTD-2020K17.1	ENSG00000267121	8.77442	3.1333	5.66089e-14	FALSE	FALSE
CTSS	ENSG00000163131	8.76294	3.13142	0	FALSE	TRUE
CTD-3193K9.4	ENSG00000267042	8.73171	3.12626	0.02511	FALSE	FALSE
AC008063.3	ENSG00000233397	8.72669	3.12543	0.00178	FALSE	FALSE
RGS2	ENSG00000116741	8.69298	3.11985	0	FALSE	TRUE
AP001055.1	ENSG00000267913	8.68563	3.11863	0.01276	FALSE	FALSE
PLEKHA4	ENSG00000105559	8.68523	3.11856	0	FALSE	FALSE
AC002076.10	ENSG00000234695	8.67285	3.11651	0.00515	FALSE	FALSE
RP11-10J21.4	ENSG00000253307	8.65174	3.11299	0.00173	FALSE	FALSE
LRRC31	ENSG00000114248	8.63067	3.10947	0.00659	FALSE	FALSE
TBX4	ENSG00000121075	8.61526	3.10689	0.0066	FALSE	FALSE
TNFSF10	ENSG00000121858	8.56779	3.09892	0	FALSE	TRUE
CACNA1A	ENSG00000141837	8.54856	3.09568	0	TRUE	TRUE
RPLP0P2	ENSG00000243742	8.4641	3.08136	0	FALSE	FALSE
ST8SIA4	ENSG00000113532	8.46016	3.08069	5.36641e-05	TRUE	TRUE
TRANK1	ENSG00000168016	8.45315	3.07949	0	FALSE	FALSE
STX11	ENSG00000135604	8.44422	3.07797	0	FALSE	TRUE
CTD-2319I12.1	ENSG00000261040	8.44136	3.07748	2.21963e-12	FALSE	FALSE
RP11-327F22.2	ENSG00000261644	8.41901	3.07365	9.45958e-05	FALSE	FALSE
RNASE7	ENSG00000165799	8.32291	3.05709	0	FALSE	FALSE
IL10RA	ENSG00000110324	8.26509	3.04703	0.000111378	FALSE	TRUE
HUNK	ENSG00000142149	8.24943	3.04429	2.32198e-06	FALSE	TRUE
ICAM2	ENSG00000108622	8.24626	3.04374	1.28079e-09	FALSE	TRUE
C8orf31	ENSG00000177335	8.2145	3.03817	2.23109e-12	FALSE	FALSE
DDX60L	ENSG00000181381	8.21008	3.0374	0	FALSE	FALSE
KIF19	ENSG00000196169	8.14722	3.02631	0.05803	FALSE	FALSE
KRT27	ENSG00000171446	8.14695	3.02626	0.01558	FALSE	FALSE
OR2A9P	ENSG00000228960	8.13025	3.0233	0.01434	FALSE	FALSE
RP11-473M20.16	ENSG00000261889	8.12621	3.02258	5.01505e-08	FALSE	FALSE
RP11-390G14.1	ENSG00000248557	8.10765	3.01928	0.00413	FALSE	FALSE
AC113189.5	ENSG00000233223	8.05797	3.01042	0	FALSE	FALSE
CD200	ENSG00000091972	8.04175	3.00751	0	FALSE	TRUE
EPSTI1	ENSG00000133106	8.02547	3.00459	0	FALSE	TRUE
SLC44A4	ENSG00000204385	8.01634	3.00294	0	TRUE	TRUE
FYB	ENSG00000082074	7.99178	2.99852	0	FALSE	TRUE
RP11-356I2.1	ENSG00000234956	7.96633	2.99392	7.40803e-05	FALSE	FALSE
HCAR3	ENSG00000255398	7.94396	2.98986	0	FALSE	FALSE
GCKR	ENSG00000084734	7.93378	2.98801	2.68205e-08	FALSE	TRUE
TLR3	ENSG00000164342	7.88668	2.97942	0	FALSE	TRUE
CSF2	ENSG00000164400	7.86691	2.9758	0	FALSE	TRUE
SEMA7A	ENSG00000138623	7.8651	2.97547	0	FALSE	TRUE
CHRNA1	ENSG00000138435	7.85908	2.97436	2.32806e-06	FALSE	TRUE
NBPF21P	ENSG00000231382	7.85439	2.9735	0	FALSE	FALSE
IL1R2	ENSG00000115590	7.82749	2.96855	0	FALSE	TRUE
AC098823.3	ENSG00000226125	7.79298	2.96218	3.65807e-05	FALSE	FALSE
KRT34	ENSG00000131737	7.77518	2.95888	1.47615e-07	FALSE	FALSE
RP1-69M21.2	ENSG00000235643	7.74334	2.95296	0.0214	FALSE	FALSE
TNFAIP3	ENSG00000118503	7.73626	2.95164	0	TRUE	TRUE
NR1D1	ENSG00000126368	7.72377	2.94931	0	TRUE	TRUE
DDO	ENSG00000203797	7.67799	2.94073	0	FALSE	FALSE
TTLL6	ENSG00000170703	7.67232	2.93966	0.00868	FALSE	FALSE
CD83	ENSG00000112149	7.65073	2.9356	0	FALSE	TRUE
RP11-727M10.1	ENSG00000250532	7.62675	2.93107	0.00554	FALSE	FALSE
CTD-2369P2.2	ENSG00000175898	7.61208	2.92829	6.4683e-11	FALSE	FALSE
KCNH7	ENSG00000184611	7.58931	2.92397	6.62836e-09	FALSE	FALSE
AP001626.1	ENSG00000225431	7.57376	2.92101	0	FALSE	FALSE
PDGFRL	ENSG00000104213	7.53831	2.91424	0	FALSE	TRUE
PKIB	ENSG00000135549	7.51268	2.90933	0	FALSE	TRUE
RP11-561N12.7	ENSG00000271550	7.46358	2.89987	0	FALSE	FALSE
HCG4B	ENSG00000227262	7.43879	2.89507	1.03672e-05	FALSE	FALSE
AC007750.5	ENSG00000236841	7.41815	2.89106	0.000233561	FALSE	FALSE
APOBEC3G	ENSG00000239713	7.41045	2.88956	0	FALSE	FALSE
RP11-1G11.2	ENSG00000253208	7.385	2.8846	1.36072e-05	FALSE	FALSE
PHACTR3	ENSG00000087495	7.36992	2.88165	0	FALSE	FALSE
UBE2L6	ENSG00000156587	7.34922	2.87759	0	FALSE	TRUE
USP41	ENSG00000161133	7.34673	2.8771	8.858e-05	FALSE	FALSE
SYNPO2	ENSG00000172403	7.3409	2.87596	0	FALSE	TRUE
RP3-436N22.3	ENSG00000238272	7.33154	2.87412	0	FALSE	FALSE
RP11-813I20.2	ENSG00000258784	7.33089	2.87399	0.00129	FALSE	FALSE
MRGPRX4	ENSG00000179817	7.31654	2.87116	0.00447	FALSE	FALSE
TMEM229B	ENSG00000198133	7.31385	2.87063	0	FALSE	FALSE
TREX1	ENSG00000213689	7.2299	2.85397	0	FALSE	TRUE
RP11-525K10.1	ENSG00000260706	7.22743	2.85348	7.22976e-07	FALSE	FALSE
DHX58	ENSG00000108771	7.22679	2.85336	0	FALSE	FALSE
IL15RA	ENSG00000134470	7.20382	2.84876	0	FALSE	TRUE
CLEC7A	ENSG00000172243	7.17698	2.84338	0	FALSE	TRUE
PTX3	ENSG00000163661	7.17355	2.84269	0	TRUE	TRUE
VNN3	ENSG00000093134	7.1595	2.83986	0	FALSE	TRUE
IRF1	ENSG00000125347	7.11672	2.83121	0	FALSE	TRUE
SAMD9	ENSG00000205413	7.1043	2.82869	0	FALSE	FALSE
ADAM8	ENSG00000151651	7.09404	2.82661	0	FALSE	TRUE
AC008834.1	ENSG00000248901	7.07713	2.82316	0.000433152	FALSE	FALSE
AC005523.3	ENSG00000268536	7.06808	2.82132	0.000670353	FALSE	FALSE
IFITM1	ENSG00000185885	7.05441	2.81853	0	FALSE	TRUE
GREM1	ENSG00000166923	7.05288	2.81821	0.00226	FALSE	TRUE
RAB44	ENSG00000255587	7.04776	2.81716	0.000685413	FALSE	FALSE
AL592284.1	ENSG00000231360	7.02646	2.8128	0	FALSE	FALSE
RP11-161I6.2	ENSG00000263745	7.01095	2.80961	3.4764e-06	FALSE	FALSE
MT-TF	ENSG00000210049	6.98209	2.80366	0.000268989	FALSE	FALSE
RXFP1	ENSG00000171509	6.97167	2.80151	0	TRUE	FALSE
RP11-444D3.1	ENSG00000255864	6.9686	2.80087	0.0015	FALSE	FALSE
MIR29A	ENSG00000226380	6.96332	2.79978	0	FALSE	FALSE
IGFN1	ENSG00000163395	6.95283	2.7976	0.000179646	FALSE	FALSE
CD68	ENSG00000129226	6.92173	2.79113	0	TRUE	TRUE
SH2D1B	ENSG00000198574	6.92085	2.79095	0.00145	FALSE	FALSE
ANKRD45	ENSG00000183831	6.91871	2.7905	7.65177e-16	FALSE	FALSE
UGT3A2	ENSG00000168671	6.91106	2.78891	0.02667	FALSE	FALSE
LRRC38	ENSG00000162494	6.87777	2.78194	0.0027	FALSE	FALSE
GPM6A	ENSG00000150625	6.87014	2.78034	0.00315	FALSE	TRUE
AC116366.6	ENSG00000234290	6.85234	2.7766	0	FALSE	FALSE
UNC93B5	ENSG00000184795	6.83429	2.77279	1.79761e-05	FALSE	FALSE
RP11-345F18.1	ENSG00000250821	6.82084	2.76995	0.29339	FALSE	FALSE
RP11-84E24.2	ENSG00000254148	6.80051	2.76564	0.29425	FALSE	FALSE
LRFN5	ENSG00000165379	6.79811	2.76513	0.00916	FALSE	FALSE
F2RL3	ENSG00000127533	6.77354	2.75991	0.00309	FALSE	FALSE
ADAMTSL3	ENSG00000156218	6.75466	2.75588	0	FALSE	FALSE
AC079466.1	ENSG00000266976	6.75343	2.75562	0.3061	FALSE	FALSE
IL22RA1	ENSG00000142677	6.72199	2.74889	0	FALSE	TRUE
RP11-255M2.2	ENSG00000258773	6.71471	2.74733	0.29375	FALSE	FALSE
IFNK	ENSG00000147896	6.68534	2.741	1.89482e-07	FALSE	FALSE
RP11-439M11.1	ENSG00000271947	6.67918	2.73967	0.31096	FALSE	FALSE
RPL4P6	ENSG00000230071	6.67399	2.73855	0.01086	FALSE	FALSE
RP11-779P15.1	ENSG00000243296	6.67365	2.73848	0.00134	FALSE	FALSE
CTC-435M10.6	ENSG00000268475	6.67185	2.73809	0	FALSE	FALSE
ODF3B	ENSG00000177989	6.66172	2.7359	0	FALSE	FALSE
SYT15	ENSG00000204176	6.62554	2.72804	0	FALSE	FALSE
RNU2-2P	ENSG00000222328	6.62135	2.72712	2.14117e-06	FALSE	FALSE
GBP1	ENSG00000117228	6.60559	2.72369	0	FALSE	TRUE
ADPRM	ENSG00000170222	6.59508	2.72139	0.000181225	FALSE	FALSE
SAA4	ENSG00000148965	6.56261	2.71427	0.00415	FALSE	TRUE
RP11-145M4.3	ENSG00000237352	6.55682	2.713	0.01348	FALSE	FALSE
RGS6	ENSG00000182732	6.51863	2.70457	1.57042e-06	TRUE	FALSE
LRCH2	ENSG00000130224	6.51483	2.70373	2.71191e-05	FALSE	TRUE
AP000640.2	ENSG00000255355	6.47714	2.69536	1.75297e-06	FALSE	FALSE
ZPLD1	ENSG00000170044	6.44534	2.68826	0	TRUE	FALSE
RP11-290H9.4	ENSG00000263293	6.43868	2.68677	0	FALSE	FALSE
APOL6	ENSG00000221963	6.42835	2.68445	0	FALSE	FALSE
RASSF2	ENSG00000101265	6.42433	2.68355	0.000160395	FALSE	TRUE
SCARA5	ENSG00000168079	6.42411	2.6835	0.01121	FALSE	TRUE
NMI	ENSG00000123609	6.41807	2.68214	0	FALSE	TRUE
LL21NC02-1C16.2	ENSG00000272825	6.41074	2.68049	0.03079	FALSE	FALSE
GRB7	ENSG00000141738	6.4085	2.67999	0	FALSE	TRUE
HELZ2	ENSG00000130589	6.39439	2.67681	0	FALSE	FALSE
IFI44L	ENSG00000137959	6.38349	2.67435	0	FALSE	FALSE
ARHGEF38	ENSG00000236699	6.36661	2.67053	5.8028e-12	FALSE	FALSE
RP11-71G7.1	ENSG00000223715	6.35826	2.66863	3.50464e-06	FALSE	FALSE
NCOA7	ENSG00000111912	6.35772	2.66851	0	TRUE	TRUE
ZMYND15	ENSG00000141497	6.34072	2.66465	2.68243e-08	FALSE	FALSE
CAPNS2	ENSG00000256812	6.33018	2.66225	0	FALSE	FALSE
MT-TV	ENSG00000210077	6.32321	2.66066	0.000988324	FALSE	FALSE
NCF1C	ENSG00000165178	6.31804	2.65948	9.95884e-07	FALSE	FALSE
KCTD14	ENSG00000151364	6.29169	2.65345	0	FALSE	TRUE
CCL20	ENSG00000115009	6.2829	2.65143	0	FALSE	TRUE
BST2	ENSG00000130303	6.27159	2.64883	0	FALSE	TRUE
IFI44	ENSG00000137965	6.22183	2.63734	0	FALSE	TRUE
RP13-314C10.5	ENSG00000233785	6.21122	2.63488	6.61338e-11	FALSE	FALSE
GLRXP	ENSG00000228234	6.19162	2.63032	0.007	FALSE	FALSE
LINC00303	ENSG00000176754	6.16222	2.62345	0.0015	FALSE	FALSE
GLRXP3	ENSG00000118990	6.13051	2.61601	1.01501e-09	FALSE	FALSE
RP5-837I24.6	ENSG00000227960	6.12251	2.61412	8.89514e-05	FALSE	FALSE
C5orf56	ENSG00000197536	6.11363	2.61203	0	FALSE	FALSE
ZRSR1	ENSG00000212643	6.10431	2.60983	0	FALSE	FALSE
TDRD7	ENSG00000196116	6.08346	2.60489	0	FALSE	TRUE
RP11-281P23.1	ENSG00000251152	6.07271	2.60234	0.000429029	FALSE	FALSE
METRNL	ENSG00000176845	6.06178	2.59974	0	FALSE	TRUE
PPP1R15A	ENSG00000087074	6.0578	2.59879	0	TRUE	TRUE
PAX5	ENSG00000196092	6.04765	2.59637	2.41397e-14	FALSE	TRUE
FAM122C	ENSG00000156500	6.04325	2.59532	0	FALSE	FALSE
PRRX2	ENSG00000167157	6.04206	2.59504	0.0025	FALSE	FALSE
ZNF467	ENSG00000181444	6.0302	2.59221	0	FALSE	FALSE
RP3-471C18.2	ENSG00000237404	6.01212	2.58787	0.04733	FALSE	FALSE
RP4-794H19.4	ENSG00000230812	6.00866	2.58704	9.00175e-07	FALSE	FALSE
ISY1-RAB43	ENSG00000261796	5.99812	2.58451	0	FALSE	FALSE
HES4	ENSG00000188290	5.97257	2.57835	0	FALSE	FALSE
SOCS1	ENSG00000185338	5.96543	2.57663	0	FALSE	TRUE
RP4-561L24.3	ENSG00000260464	5.95254	2.57351	0.00456	FALSE	FALSE
HBEGF	ENSG00000113070	5.95249	2.57349	0	FALSE	TRUE
AC105402.4	ENSG00000231079	5.94171	2.57088	1.35333e-06	FALSE	FALSE
RP4-756G23.5	ENSG00000235513	5.93423	2.56906	1.06067e-05	FALSE	FALSE
SH3KBP1	ENSG00000147010	5.91873	2.56529	0	TRUE	TRUE
MGAT4A	ENSG00000071073	5.90802	2.56268	0	FALSE	TRUE
C5orf52	ENSG00000187658	5.89817	2.56027	0.00737	FALSE	FALSE
PNPT1P1	ENSG00000229241	5.85525	2.54973	0	FALSE	FALSE
RP3-393E18.2	ENSG00000237927	5.85484	2.54963	1.39514e-05	FALSE	FALSE
RIMS2	ENSG00000176406	5.84773	2.54788	0	FALSE	FALSE
LINC00520	ENSG00000258791	5.84396	2.54695	0	FALSE	FALSE
NOD2	ENSG00000167207	5.84008	2.54599	0	FALSE	FALSE
RP11-380P13.1	ENSG00000250137	5.83746	2.54534	0.00125	FALSE	FALSE
CD3E	ENSG00000198851	5.83421	2.54454	0.00161	FALSE	TRUE
XAF1	ENSG00000132530	5.83297	2.54423	0	FALSE	TRUE
RP11-64C12.8	ENSG00000267069	5.80668	2.53771	2.14185e-10	FALSE	FALSE
RP11-2L8.1	ENSG00000225790	5.79948	2.53592	0.02439	FALSE	FALSE
RP11-488L18.8	ENSG00000232347	5.79816	2.5356	0.000316998	FALSE	FALSE
RP11-13J8.1	ENSG00000232719	5.79529	2.53488	1.14953e-06	FALSE	FALSE
CXorf49	ENSG00000215115	5.79187	2.53403	0.000112279	FALSE	FALSE
CLIC5	ENSG00000112782	5.75958	2.52596	2.20092e-11	FALSE	TRUE
RP11-7I15.3	ENSG00000254829	5.75604	2.52508	0	FALSE	FALSE
APOBEC3D	ENSG00000243811	5.74855	2.5232	0	FALSE	FALSE
FBXO6	ENSG00000116663	5.74783	2.52302	0	FALSE	FALSE
TINF2	ENSG00000092330	5.74348	2.52193	0	FALSE	TRUE
ZNF385B	ENSG00000144331	5.7237	2.51695	1.25141e-07	FALSE	TRUE
PIWIL4	ENSG00000134627	5.69964	2.51087	0.00947	FALSE	FALSE
SLAMF9	ENSG00000162723	5.69866	2.51062	0	FALSE	FALSE
2022-09-04	ENSG00000108387	5.67684	2.50509	0	FALSE	TRUE
ANO7P1	ENSG00000237276	5.66927	2.50316	0	FALSE	FALSE
RP11-658F2.8	ENSG00000258297	5.66661	2.50249	0.00486	FALSE	FALSE
PTGS2	ENSG00000073756	5.64905	2.49801	0	FALSE	TRUE
RP11-15K3.1	ENSG00000236373	5.64899	2.49799	5.31135e-06	FALSE	FALSE
RP11-25L3.3	ENSG00000263655	5.64744	2.4976	0.02052	FALSE	FALSE
CCRN4L	ENSG00000151014	5.63517	2.49446	0	FALSE	TRUE
BCL2A1	ENSG00000140379	5.63217	2.49369	0	FALSE	TRUE
NLRP3	ENSG00000162711	5.63076	2.49333	0	FALSE	TRUE
FAM83E	ENSG00000105523	5.59811	2.48494	0	FALSE	FALSE
IMPDH1P10	ENSG00000232133	5.59397	2.48387	0	FALSE	FALSE
TAP1	ENSG00000168394	5.59274	2.48355	0	FALSE	TRUE
CRB3	ENSG00000130545	5.57287	2.47842	0	FALSE	FALSE
RHEBL1	ENSG00000167550	5.57207	2.47821	3.74449e-06	FALSE	TRUE
OSBP2	ENSG00000184792	5.55512	2.47382	0	TRUE	FALSE
DDIT3	ENSG00000175197	5.55112	2.47278	0	TRUE	TRUE
HLA-G	ENSG00000204632	5.52241	2.4653	0	FALSE	TRUE
KRTAP19-1	ENSG00000184351	5.50581	2.46095	0.05315	FALSE	FALSE
ZBTB16	ENSG00000109906	5.50182	2.45991	0.02176	FALSE	TRUE
RP1-167F1.2	ENSG00000226786	5.48481	2.45544	0.000167573	FALSE	FALSE
EPHB3	ENSG00000182580	5.46424	2.45002	0	FALSE	TRUE
BBC3	ENSG00000105327	5.46224	2.44949	0	FALSE	TRUE
RP11-54F2.1	ENSG00000251196	5.44574	2.44513	4.15084e-06	FALSE	FALSE
TGM1	ENSG00000092295	5.43296	2.44174	0	FALSE	TRUE
C5AR2	ENSG00000134830	5.43091	2.44119	0.00149	FALSE	TRUE
FAM179A	ENSG00000189350	5.39759	2.43231	0.0122	FALSE	FALSE
LTB	ENSG00000227507	5.35187	2.42004	2.84212e-11	FALSE	TRUE
ATP5A1P9	ENSG00000225995	5.34321	2.41771	0.05885	FALSE	FALSE
IL23A	ENSG00000110944	5.33931	2.41665	0	FALSE	TRUE
AC025171.1	ENSG00000215068	5.33228	2.41475	0.00059504	FALSE	FALSE
OAS2	ENSG00000111335	5.29461	2.40453	0	FALSE	TRUE
RP11-2C24.4	ENSG00000260899	5.28565	2.40208	0	FALSE	FALSE
SERPINB9	ENSG00000170542	5.28119	2.40086	0	FALSE	TRUE
ZBTB42	ENSG00000179627	5.27739	2.39983	0	FALSE	FALSE
RMI2	ENSG00000175643	5.27035	2.3979	0	FALSE	FALSE
SP6	ENSG00000189120	5.26626	2.39678	0	FALSE	FALSE
B3GNT7	ENSG00000156966	5.26403	2.39617	0	TRUE	FALSE
RP11-511B7.1	ENSG00000250725	5.24485	2.3909	3.7021e-15	FALSE	FALSE
DNER	ENSG00000187957	5.23216	2.38741	0	FALSE	TRUE
MX1	ENSG00000157601	5.22955	2.38669	0	FALSE	TRUE
SPINK1	ENSG00000164266	5.21614	2.38298	8.83443e-06	FALSE	TRUE
PNPT1	ENSG00000138035	5.20584	2.38013	0	FALSE	TRUE
RP11-638I2.8	ENSG00000258666	5.20206	2.37908	0	FALSE	FALSE
ENKUR	ENSG00000151023	5.18306	2.3738	1.78457e-07	FALSE	FALSE
JHDM1D-AS1	ENSG00000260231	5.1799	2.37292	0	FALSE	FALSE
HELB	ENSG00000127311	5.17243	2.37084	0	FALSE	FALSE
RP11-445H22.3	ENSG00000132832	5.16983	2.37012	0.000722907	FALSE	FALSE
XXbac-BPG181B23.6	ENSG00000233902	5.15973	2.3673	4.12554e-05	FALSE	FALSE
PPM1K	ENSG00000163644	5.15691	2.36651	0	FALSE	TRUE
RP11-703M24.5	ENSG00000266049	5.13796	2.3612	1.11106e-10	FALSE	FALSE
ID2	ENSG00000115738	5.13666	2.36083	0	TRUE	TRUE
AC007422.1	ENSG00000224173	5.12155	2.35658	0.00132	FALSE	FALSE
GCA	ENSG00000115271	5.11208	2.35391	0	FALSE	TRUE
MIR155HG	ENSG00000234883	5.10613	2.35223	3.18551e-11	FALSE	FALSE
IFITM2	ENSG00000185201	5.10594	2.35218	0	FALSE	TRUE
SOBP	ENSG00000112320	5.10008	2.35052	4.89734e-08	FALSE	FALSE
KLK1	ENSG00000167748	5.09786	2.34989	0.00183	FALSE	TRUE
RP11-473C18.3	ENSG00000261687	5.09439	2.34891	0	FALSE	FALSE
APOBEC3F	ENSG00000128394	5.08543	2.34637	0	FALSE	FALSE
PLAC8	ENSG00000145287	5.08404	2.34598	1.15316e-10	TRUE	TRUE
GS1-179L18.1	ENSG00000205628	5.07758	2.34414	0.03946	FALSE	FALSE
RP11-666A1.5	ENSG00000237253	5.07711	2.34401	0.08984	FALSE	FALSE
SERPINB2	ENSG00000197632	5.07495	2.34339	0	FALSE	TRUE
GJC2	ENSG00000198835	5.07279	2.34278	0.000151711	FALSE	FALSE
RP11-945A11.1	ENSG00000255193	5.07168	2.34246	0.05348	FALSE	FALSE
MAP2	ENSG00000078018	5.06871	2.34162	0	FALSE	TRUE
PLD5	ENSG00000180287	5.05774	2.33849	0	FALSE	FALSE
RP11-169D4.1	ENSG00000227467	5.05538	2.33782	0	FALSE	FALSE
RTKN2	ENSG00000182010	5.05146	2.3367	0	FALSE	FALSE
C1orf170	ENSG00000187642	5.04109	2.33374	1.01423e-05	FALSE	FALSE
C16orf47	ENSG00000197445	5.03398	2.3317	0.02338	FALSE	FALSE
OTOF	ENSG00000115155	5.03265	2.33132	0.01674	FALSE	FALSE
TRIM69	ENSG00000185880	5.02272	2.32847	0	FALSE	FALSE
RP11-440I14.2	ENSG00000250596	5.02042	2.32781	0.03244	FALSE	FALSE
TUBA8	ENSG00000183785	5.01578	2.32647	5.26158e-05	FALSE	TRUE
RP11-148B18.4	ENSG00000236098	5.01299	2.32567	0.000139365	FALSE	FALSE
EPGN	ENSG00000182585	5.01266	2.32558	0	FALSE	FALSE
GADD45B	ENSG00000099860	4.99764	2.32125	0	TRUE	TRUE
ACSL5	ENSG00000197142	4.99714	2.3211	0	FALSE	TRUE
CXCL3	ENSG00000163734	4.99648	2.32091	0	FALSE	TRUE
C19orf66	ENSG00000130813	4.98208	2.31675	0	FALSE	FALSE
RP11-353N4.4	ENSG00000223759	4.96484	2.31175	1.8521e-05	FALSE	FALSE
HLA-J	ENSG00000204622	4.95901	2.31005	0.000712276	FALSE	FALSE
ELOVL7	ENSG00000164181	4.95693	2.30945	0	TRUE	TRUE
IL36G	ENSG00000136688	4.95614	2.30922	0	FALSE	FALSE
WDR86	ENSG00000187260	4.94267	2.30529	1.47465e-14	FALSE	FALSE
ZFP36	ENSG00000128016	4.93779	2.30386	0	FALSE	TRUE
LINC01090	ENSG00000231689	4.93385	2.30271	9.37584e-06	FALSE	FALSE
CSRNP1	ENSG00000144655	4.93275	2.30239	0	FALSE	TRUE
SEMA3D	ENSG00000153993	4.91361	2.29678	1.63688e-07	FALSE	FALSE
BLK	ENSG00000136573	4.9103	2.29581	0.000457595	FALSE	FALSE
RP11-215G15.5	ENSG00000272016	4.9053	2.29434	2.74187e-06	FALSE	FALSE
UNC93B7	ENSG00000251624	4.89851	2.29234	3.61561e-05	FALSE	FALSE
AP001610.5	ENSG00000228318	4.8809	2.28715	0	FALSE	FALSE
HCAR2	ENSG00000182782	4.87629	2.28578	0	FALSE	FALSE
RASGEF1B	ENSG00000138670	4.8751	2.28543	2.53752e-05	FALSE	FALSE
RP11-697E22.2	ENSG00000267668	4.86576	2.28267	0.00279	FALSE	FALSE
NUB1	ENSG00000013374	4.85468	2.27938	0	FALSE	FALSE
AC115522.3	ENSG00000268601	4.83387	2.27318	0.00254	FALSE	FALSE
PLSCR1	ENSG00000188313	4.82198	2.26963	0	FALSE	TRUE
JAK2	ENSG00000096968	4.82113	2.26937	0	FALSE	TRUE
PTPRH	ENSG00000080031	4.81785	2.26839	0	FALSE	TRUE
SKIDA1	ENSG00000180592	4.81173	2.26656	6.30248e-05	FALSE	FALSE
PARP14	ENSG00000173193	4.80538	2.26465	0	TRUE	TRUE
THEMIS2	ENSG00000130775	4.8002	2.26309	0	FALSE	FALSE
DUSP10	ENSG00000143507	4.79576	2.26176	0	TRUE	TRUE
PRR15	ENSG00000176532	4.79179	2.26056	0	FALSE	TRUE
AOAH	ENSG00000136250	4.78866	2.25962	0.0058	TRUE	FALSE
IL12RB1	ENSG00000096996	4.7782	2.25647	3.28972e-05	FALSE	TRUE
WARS	ENSG00000140105	4.77526	2.25558	0	FALSE	TRUE
GK	ENSG00000198814	4.77452	2.25536	3.17497e-13	FALSE	TRUE
KRT75	ENSG00000170454	4.77451	2.25535	0	FALSE	FALSE
AC105020.1	ENSG00000203392	4.76596	2.25277	0.00261	FALSE	FALSE
MAFF	ENSG00000185022	4.7621	2.2516	0	FALSE	TRUE
PARP10	ENSG00000178685	4.74873	2.24754	0	FALSE	FALSE
MXD1	ENSG00000059728	4.74648	2.24686	0	FALSE	TRUE
TNFRSF8	ENSG00000120949	4.73931	2.24468	0.00178	TRUE	TRUE
HYAL4	ENSG00000106302	4.73056	2.24201	8.57145e-05	FALSE	FALSE
GPR150	ENSG00000178015	4.72859	2.24141	1.20862e-05	FALSE	FALSE
RP1-34B20.4	ENSG00000217275	4.71726	2.23795	0.0207	FALSE	FALSE
RBPJP5	ENSG00000232239	4.71562	2.23745	0.0025	FALSE	FALSE
RP11-256L6.3	ENSG00000257878	4.71479	2.23719	1.13327e-07	FALSE	FALSE
RP5-1029F21.4	ENSG00000263300	4.70409	2.23392	2.83397e-12	FALSE	FALSE
SP140L	ENSG00000185404	4.70378	2.23382	0	FALSE	FALSE
HERC6	ENSG00000138642	4.70138	2.23308	0	FALSE	FALSE
C2CD4B	ENSG00000205502	4.69433	2.23092	0.01967	FALSE	FALSE
RP11-799D4.4	ENSG00000266947	4.69272	2.23042	1.38614e-12	FALSE	FALSE
KIF5C	ENSG00000168280	4.67645	2.22541	0.02648	FALSE	FALSE
TRIM38	ENSG00000112343	4.67505	2.22498	0	FALSE	TRUE
CSF2RA	ENSG00000198223	4.67424	2.22473	0.00292	TRUE	TRUE
IFITM9P	ENSG00000213275	4.66857	2.22298	2.55464e-05	FALSE	FALSE
EDAR	ENSG00000135960	4.66734	2.2226	0	FALSE	FALSE
KIF6	ENSG00000164627	4.66708	2.22252	2.26977e-08	FALSE	TRUE
EGR2	ENSG00000122877	4.65708	2.21943	0.000461867	FALSE	TRUE
DUSP1	ENSG00000120129	4.65016	2.21728	0	FALSE	TRUE
G0S2	ENSG00000123689	4.64811	2.21664	0	FALSE	TRUE
MLKL	ENSG00000168404	4.63924	2.21389	0	FALSE	TRUE
CTD-2540L5.6	ENSG00000245466	4.63538	2.21269	0.00427	FALSE	FALSE
FZD4	ENSG00000174804	4.62782	2.21033	4.46041e-14	FALSE	TRUE
SP110	ENSG00000135899	4.62442	2.20927	0	TRUE	TRUE
RNU1-28P	ENSG00000206588	4.61704	2.20697	0.00254	FALSE	FALSE
HAS2	ENSG00000170961	4.61127	2.20516	0	TRUE	TRUE
C1orf74	ENSG00000162757	4.60202	2.20227	0	FALSE	FALSE
CCIN	ENSG00000185972	4.60142	2.20208	7.05035e-05	FALSE	FALSE
ASPRV1	ENSG00000244617	4.60126	2.20203	0.00563	FALSE	FALSE
EDN1	ENSG00000078401	4.5946	2.19994	0	FALSE	TRUE
RP11-733O18.1	ENSG00000236120	4.5929	2.19941	0.01079	FALSE	FALSE
GFPT2	ENSG00000131459	4.59088	2.19877	0.000175517	FALSE	TRUE
RP4-730K3.3	ENSG00000232450	4.56959	2.19206	0.01273	FALSE	FALSE
RP11-431K24.3	ENSG00000227634	4.56929	2.19197	0.02432	FALSE	FALSE
LIFR	ENSG00000113594	4.56067	2.18925	0	FALSE	TRUE
RP11-796E2.4	ENSG00000245904	4.55563	2.18765	0.00080198	FALSE	FALSE
TDGF1	ENSG00000241186	4.55427	2.18722	0.05885	FALSE	FALSE
AC009469.1	ENSG00000256309	4.54507	2.1843	3.50181e-08	FALSE	FALSE
RP11-38L15.3	ENSG00000231187	4.54191	2.1833	0	FALSE	FALSE
FAM162B	ENSG00000183807	4.53314	2.18051	0.07275	FALSE	FALSE
PCGF5	ENSG00000180628	4.52983	2.17946	0	FALSE	TRUE
CLCA4	ENSG00000016602	4.52154	2.17681	0	FALSE	FALSE
CPHL1P	ENSG00000240216	4.50886	2.17276	4.6335e-05	FALSE	FALSE
CASP1	ENSG00000137752	4.50557	2.17171	0	FALSE	TRUE
ABCB11	ENSG00000073734	4.48278	2.16439	0.00011851	FALSE	TRUE
CCDC147-AS1	ENSG00000231233	4.4734	2.16137	0.000315557	FALSE	FALSE
AL161450.1	ENSG00000268155	4.47015	2.16032	9.90678e-14	FALSE	FALSE
SDCBP2	ENSG00000125775	4.46261	2.15789	0	FALSE	FALSE
PLA2G4C	ENSG00000105499	4.45948	2.15688	9.98414e-15	FALSE	FALSE
CTC-551A13.1	ENSG00000248428	4.45177	2.15438	0.02314	FALSE	FALSE
LINC01133	ENSG00000224259	4.44813	2.1532	2.74941e-14	FALSE	FALSE
MYD88	ENSG00000172936	4.44506	2.1522	0	FALSE	TRUE
IL18R1	ENSG00000115604	4.44246	2.15136	0	FALSE	TRUE
IL12A	ENSG00000168811	4.43977	2.15048	0.000316981	FALSE	TRUE
CTD-2047H16.4	ENSG00000263069	4.43692	2.14956	0	FALSE	FALSE
RP11-44I10.3	ENSG00000261267	4.40092	2.13781	0	FALSE	FALSE
HLA-E	ENSG00000204592	4.40035	2.13762	0	FALSE	TRUE
FAM167A	ENSG00000154319	4.39089	2.13451	0	FALSE	FALSE
TRHR	ENSG00000174417	4.38768	2.13346	0.00599	FALSE	FALSE
AC009492.1	ENSG00000233143	4.38177	2.13151	0.00553	FALSE	FALSE
BMP2	ENSG00000125845	4.37517	2.12934	0	FALSE	TRUE
HIST2H2BF	ENSG00000203814	4.37468	2.12918	8.34789e-12	FALSE	FALSE
RP11-153M7.3	ENSG00000250771	4.37103	2.12797	4.06722e-06	FALSE	FALSE
RP4-725G10.3	ENSG00000230191	4.35746	2.12349	4.22147e-10	FALSE	FALSE
KRTAP5-AS1	ENSG00000233930	4.35602	2.12301	0.000301888	FALSE	FALSE
ZNF750	ENSG00000141579	4.35174	2.12159	0	FALSE	FALSE
RP11-367F23.2	ENSG00000260454	4.34497	2.11935	3.88284e-05	FALSE	FALSE
UNC93B1	ENSG00000110057	4.34431	2.11913	0	FALSE	FALSE
CTD-2521M24.5	ENSG00000269720	4.34319	2.11875	0.000231763	FALSE	FALSE
CD274	ENSG00000120217	4.34269	2.11859	0	FALSE	TRUE
CLDN4	ENSG00000189143	4.3391	2.1174	0	FALSE	TRUE
FPR1	ENSG00000171051	4.33733	2.11681	0.000118748	FALSE	TRUE
FGF5	ENSG00000138675	4.33641	2.1165	0	FALSE	TRUE
NCF1B	ENSG00000182487	4.33465	2.11591	2.12011e-11	FALSE	FALSE
RHOH	ENSG00000168421	4.31698	2.11002	0.00636	FALSE	TRUE
IFI27	ENSG00000165949	4.30642	2.10649	0	FALSE	TRUE
CSF3	ENSG00000108342	4.30357	2.10554	0	FALSE	TRUE
PSMB10	ENSG00000205220	4.29946	2.10416	0	FALSE	TRUE
GATM	ENSG00000171766	4.29655	2.10318	9.33712e-15	FALSE	TRUE
SIRPB2	ENSG00000196209	4.29459	2.10252	0	FALSE	FALSE
MMP19	ENSG00000123342	4.29342	2.10213	2.92218e-05	FALSE	TRUE
CTC-490G23.2	ENSG00000231412	4.29189	2.10161	0.00349	FALSE	FALSE
RP1-28O10.1	ENSG00000227591	4.2888	2.10057	0	FALSE	FALSE
PLSCR2	ENSG00000163746	4.2845	2.09913	5.76731e-06	FALSE	TRUE
PELI1	ENSG00000197329	4.27326	2.09534	0	TRUE	TRUE
LY6E	ENSG00000160932	4.27179	2.09484	0	FALSE	TRUE
GEM	ENSG00000164949	4.26904	2.09391	2.97481e-15	FALSE	TRUE
GJB4	ENSG00000189433	4.25746	2.08999	0	FALSE	FALSE
RNF213	ENSG00000173821	4.256	2.0895	0	FALSE	TRUE
RP11-143K11.5	ENSG00000264860	4.25191	2.08811	8.46742e-09	FALSE	FALSE
MT-TQ	ENSG00000210107	4.24928	2.08722	0.00104	FALSE	FALSE
KLF14	ENSG00000174595	4.24263	2.08496	0.11069	FALSE	FALSE
FMNL1	ENSG00000184922	4.23955	2.08391	0	FALSE	FALSE
RP5-837I24.1	ENSG00000227288	4.2301	2.08069	7.69535e-14	FALSE	FALSE
RP11-416L21.2	ENSG00000271134	4.22262	2.07814	0	FALSE	FALSE
ADM	ENSG00000148926	4.22178	2.07785	0	FALSE	TRUE
CD55	ENSG00000196352	4.21953	2.07708	0	FALSE	TRUE
TYMP	ENSG00000025708	4.21365	2.07507	0	FALSE	TRUE
ZC3H12C	ENSG00000149289	4.19693	2.06933	0	FALSE	FALSE
C17orf67	ENSG00000214226	4.19626	2.06911	0	FALSE	FALSE
ABCD1	ENSG00000101986	4.19536	2.06879	0	FALSE	TRUE
TMEM56	ENSG00000152078	4.192	2.06764	0.00714	TRUE	TRUE
SERPING1	ENSG00000149131	4.19196	2.06763	0	FALSE	TRUE
KDM7A	ENSG00000006459	4.18958	2.0668	0	TRUE	FALSE
HLA-K	ENSG00000230795	4.18783	2.0662	0	FALSE	FALSE
CTC-308K20.1	ENSG00000204758	4.183	2.06454	4.65742e-05	FALSE	FALSE
AL136419.6	ENSG00000260669	4.18056	2.0637	0.00768	FALSE	FALSE
RP1-71H24.1	ENSG00000257452	4.17933	2.06327	0	FALSE	FALSE
SNCAIP	ENSG00000064692	4.17514	2.06183	0.00017282	FALSE	TRUE
LCP2	ENSG00000043462	4.17263	2.06096	0.11182	TRUE	FALSE
AKAP12	ENSG00000131016	4.16941	2.05984	0	FALSE	TRUE
IL1RN	ENSG00000136689	4.16602	2.05867	0	FALSE	TRUE
PIGHP1	ENSG00000259657	4.1591	2.05627	0.000784535	FALSE	FALSE
TREM1	ENSG00000124731	4.14533	2.05149	3.13935e-13	FALSE	TRUE
RP11-457K10.1	ENSG00000242029	4.1418	2.05026	0.00859	FALSE	FALSE
GPRC5A	ENSG00000013588	4.13406	2.04756	0	FALSE	TRUE
XRN1	ENSG00000114127	4.13224	2.04693	0	FALSE	FALSE
EPHX4	ENSG00000172031	4.13223	2.04692	2.55719e-10	FALSE	FALSE
TNFSF13	ENSG00000161955	4.13006	2.04616	0	FALSE	TRUE
RP11-488P3.1	ENSG00000230439	4.11439	2.04068	0	FALSE	FALSE
CTD-2020K17.3	ENSG00000233175	4.11402	2.04055	0.000330562	FALSE	FALSE
LA16c-444G7.1	ENSG00000261273	4.10526	2.03748	0.00815	FALSE	FALSE
NXPH3	ENSG00000182575	4.10092	2.03595	0.000206931	FALSE	TRUE
HIST2H2AA4	ENSG00000203812	4.09513	2.03391	0	FALSE	FALSE
IRAK2	ENSG00000134070	4.09323	2.03324	0	FALSE	TRUE
PARP12	ENSG00000059378	4.08979	2.03203	0	FALSE	TRUE
HIST2H2BE	ENSG00000184678	4.08378	2.0299	0	FALSE	TRUE
PTGER1	ENSG00000160951	4.08124	2.02901	0.02827	FALSE	FALSE
ERRFI1	ENSG00000116285	4.08065	2.0288	0	TRUE	TRUE
RP11-686G8.1	ENSG00000238168	4.0777	2.02775	0	FALSE	FALSE
BPGM	ENSG00000172331	4.06975	2.02494	0	FALSE	FALSE
TRIM22	ENSG00000132274	4.06344	2.0227	0	FALSE	FALSE
FAM26E	ENSG00000178033	4.06208	2.02222	6.99615e-07	FALSE	FALSE
MAP3K8	ENSG00000107968	4.06181	2.02212	0	FALSE	TRUE
CHSY3	ENSG00000198108	4.06138	2.02197	1.10319e-08	FALSE	TRUE
MMP3	ENSG00000149968	4.05285	2.01894	0.000283851	FALSE	TRUE
AL021707.2	ENSG00000257034	4.0349	2.01253	0	FALSE	FALSE
RP11-588H23.3	ENSG00000258168	4.03209	2.01153	0.00364	FALSE	FALSE
RNU1-3	ENSG00000207513	4.02703	2.00972	0.00498	FALSE	FALSE
HCP5	ENSG00000206337	4.0108	2.00389	0	FALSE	TRUE
IFI6	ENSG00000126709	3.99944	1.9998	0	FALSE	TRUE
PARP9	ENSG00000138496	3.99586	1.99851	0	FALSE	TRUE
IL36B	ENSG00000136696	3.98179	1.99342	0.000317027	FALSE	FALSE
FGF2	ENSG00000138685	3.9748	1.99088	5.60146e-11	FALSE	TRUE
KBTBD8	ENSG00000163376	3.9686	1.98863	0	TRUE	FALSE
TMPRSS2	ENSG00000184012	3.96182	1.98616	0	TRUE	TRUE
HLA-V	ENSG00000181126	3.9607	1.98575	0	FALSE	FALSE
SOD2	ENSG00000112096	3.95951	1.98532	0	FALSE	TRUE
SPRR2B	ENSG00000196805	3.95761	1.98463	0.01647	FALSE	FALSE
RP11-232L2.2	ENSG00000251599	3.95391	1.98328	0.00231	FALSE	FALSE
TMEM92	ENSG00000167105	3.94679	1.98068	0	FALSE	FALSE
LAP3P2	ENSG00000213500	3.94537	1.98016	0	FALSE	FALSE
GALM	ENSG00000143891	3.9324	1.97541	0	FALSE	TRUE
UBA7	ENSG00000182179	3.92023	1.97094	0	FALSE	TRUE
RP11-46A10.4	ENSG00000232586	3.90474	1.96523	0.00477	FALSE	FALSE
HPSE	ENSG00000173083	3.90037	1.96361	0	FALSE	TRUE
AC002480.3	ENSG00000232759	3.89954	1.96331	3.22925e-11	FALSE	FALSE
ACO1	ENSG00000122729	3.89502	1.96163	0	TRUE	TRUE
RP11-290L7.3	ENSG00000243695	3.88909	1.95943	0.49336	FALSE	FALSE
LAP3	ENSG00000002549	3.8884	1.95918	0	FALSE	TRUE
AC087269.1	ENSG00000176305	3.88691	1.95862	1.32933e-05	FALSE	FALSE
DNAJC6	ENSG00000116675	3.88492	1.95788	4.46041e-14	FALSE	FALSE
RP11-779P15.2	ENSG00000243089	3.88375	1.95745	0.01801	FALSE	FALSE
RP11-575F12.2	ENSG00000256001	3.88151	1.95662	0.01159	FALSE	FALSE
AC093850.2	ENSG00000230838	3.87967	1.95593	0.47933	FALSE	FALSE
ERVV-2	ENSG00000268964	3.87817	1.95537	0.00717	FALSE	FALSE
CTD-2037K23.2	ENSG00000245556	3.87682	1.95487	0	FALSE	FALSE
CXCL2	ENSG00000081041	3.87455	1.95403	0	FALSE	TRUE
SUSD4	ENSG00000143502	3.87335	1.95358	3.7831e-11	FALSE	TRUE
HIST1H2AD	ENSG00000196866	3.86971	1.95223	0.000414493	FALSE	FALSE
AF241726.2	ENSG00000232370	3.86681	1.95114	0.00102	FALSE	FALSE
LYPD5	ENSG00000159871	3.86103	1.94899	4.46041e-14	FALSE	FALSE
CTC-241F20.3	ENSG00000268001	3.85841	1.94801	0	FALSE	FALSE
OAS3	ENSG00000111331	3.85704	1.94749	0	FALSE	TRUE
STC1	ENSG00000159167	3.85456	1.94657	0	FALSE	TRUE
RP11-108B14.4	ENSG00000227462	3.85429	1.94647	1.12699e-05	FALSE	FALSE
CLDN23	ENSG00000253958	3.85281	1.94591	1.90832e-05	FALSE	TRUE
ARID3B	ENSG00000179361	3.85041	1.94501	0	FALSE	FALSE
CTD-2267D19.2	ENSG00000265666	3.84415	1.94267	1.84622e-06	FALSE	FALSE
DDX60	ENSG00000137628	3.83342	1.93863	0	FALSE	TRUE
MYCT1	ENSG00000120279	3.83098	1.93771	0.01046	FALSE	TRUE
LINC00707	ENSG00000238266	3.83089	1.93768	0	FALSE	FALSE
RP11-806H10.4	ENSG00000266970	3.82555	1.93567	0.00632	FALSE	FALSE
DEFB1	ENSG00000164825	3.82363	1.93494	1.5007e-15	TRUE	TRUE
RRAD	ENSG00000166592	3.82171	1.93422	0	FALSE	TRUE
SLC2A12	ENSG00000146411	3.81795	1.9328	0	FALSE	FALSE
SULT1C2	ENSG00000198203	3.8127	1.93081	0.000456341	FALSE	TRUE
MICE	ENSG00000273340	3.8056	1.92812	4.69169e-11	FALSE	FALSE
BEAN1	ENSG00000166546	3.80467	1.92777	2.22419e-07	FALSE	FALSE
TNFRSF6B	ENSG00000243509	3.80139	1.92653	0	FALSE	FALSE
RPL39P5	ENSG00000214289	3.79079	1.9225	0.000668275	FALSE	FALSE
NFATC2	ENSG00000101096	3.78993	1.92217	0.000258632	FALSE	TRUE
IRF6	ENSG00000117595	3.78825	1.92153	0	FALSE	TRUE
RP11-112L6.4	ENSG00000231742	3.78658	1.9209	0.000204664	FALSE	FALSE
HLA-F-AS1	ENSG00000214922	3.78597	1.92066	0	FALSE	FALSE
CTD-2020K17.4	ENSG00000233483	3.77985	1.91833	1.56376e-08	FALSE	FALSE
NR4A2	ENSG00000153234	3.77754	1.91745	0	FALSE	TRUE
TNS1	ENSG00000079308	3.77347	1.91589	0	FALSE	TRUE
RP11-510N19.5	ENSG00000249007	3.7621	1.91154	0	FALSE	FALSE
NFKBIE	ENSG00000146232	3.76141	1.91127	0	FALSE	TRUE
RP11-575F12.1	ENSG00000249345	3.76075	1.91102	0.01241	FALSE	FALSE
AQP9	ENSG00000103569	3.7595	1.91054	0.00594	FALSE	TRUE
ADORA2A	ENSG00000128271	3.75452	1.90863	0.00633	FALSE	TRUE
RP11-387H17.6	ENSG00000265799	3.73193	1.89992	0.00129	FALSE	FALSE
ICAM1	ENSG00000090339	3.73115	1.89962	0	FALSE	TRUE
CTD-2152M20.2	ENSG00000250764	3.72999	1.89917	0	FALSE	FALSE
DUSP2	ENSG00000158050	3.725	1.89724	0.000221419	FALSE	TRUE
SYNPO2L	ENSG00000166317	3.72235	1.89621	0.01919	FALSE	FALSE
CA8	ENSG00000178538	3.72056	1.89552	0.000276117	FALSE	TRUE
CHIC2	ENSG00000109220	3.71724	1.89423	0	FALSE	TRUE
NTAN1	ENSG00000157045	3.70752	1.89046	0	FALSE	FALSE
WDR86-AS1	ENSG00000243836	3.70559	1.8897	0.0195	FALSE	FALSE
HIST1H4H	ENSG00000158406	3.70333	1.88882	1.14402e-12	FALSE	TRUE
NTSR1	ENSG00000101188	3.69781	1.88667	0.02607	FALSE	TRUE
SLC28A3	ENSG00000197506	3.69683	1.88629	1.56018e-10	TRUE	FALSE
PRDM8	ENSG00000152784	3.69422	1.88527	0	FALSE	FALSE
RICTOR	ENSG00000164327	3.69362	1.88503	0	FALSE	TRUE
RP11-89K10.1	ENSG00000254286	3.68495	1.88164	5.7561e-06	FALSE	FALSE
GBP3	ENSG00000117226	3.67968	1.87958	0	FALSE	TRUE
STAT1	ENSG00000115415	3.67963	1.87956	0	FALSE	TRUE
RP11-54A4.2	ENSG00000237781	3.67855	1.87914	0.00103	FALSE	FALSE
SP100	ENSG00000067066	3.67598	1.87813	0	FALSE	TRUE
MT1G	ENSG00000125144	3.67397	1.87734	3.39604e-11	FALSE	TRUE
AL021707.1	ENSG00000203583	3.67288	1.87691	0	FALSE	FALSE
CTD-2521M24.6	ENSG00000269481	3.66668	1.87447	0	FALSE	FALSE
CASP10	ENSG00000003400	3.66408	1.87345	0	FALSE	TRUE
TNFSF15	ENSG00000181634	3.65479	1.86979	0	FALSE	TRUE
GALNT12	ENSG00000119514	3.65272	1.86897	0	FALSE	TRUE
FBXO39	ENSG00000177294	3.65265	1.86894	4.01694e-05	FALSE	FALSE
KCNMB4	ENSG00000135643	3.65195	1.86867	0	FALSE	TRUE
UNC13A	ENSG00000130477	3.65138	1.86844	0.02029	FALSE	FALSE
IL13RA2	ENSG00000123496	3.64615	1.86637	2.76406e-05	FALSE	TRUE
RP11-1055B8.6	ENSG00000263053	3.64289	1.86508	0.00101	FALSE	FALSE
HDX	ENSG00000165259	3.63396	1.86154	0	FALSE	FALSE
AVPI1	ENSG00000119986	3.62845	1.85935	0	FALSE	FALSE
FOSL1	ENSG00000175592	3.62503	1.85799	0	FALSE	TRUE
NFE2L3P1	ENSG00000267497	3.62289	1.85714	9.67741e-11	FALSE	FALSE
PHF11	ENSG00000136147	3.61824	1.85529	0	FALSE	FALSE
GBP2	ENSG00000162645	3.61657	1.85462	0	TRUE	TRUE
RP11-16K12.1	ENSG00000177699	3.61488	1.85395	0.0472	FALSE	FALSE
SEMA3A	ENSG00000075213	3.61378	1.85351	0	TRUE	TRUE
IL7	ENSG00000104432	3.60264	1.84906	0	TRUE	TRUE
PSMB8	ENSG00000204264	3.6011	1.84844	0	FALSE	TRUE
FGR	ENSG00000000938	3.5993	1.84772	0.00201	FALSE	FALSE
UNC93B2	ENSG00000155070	3.59789	1.84715	0.000917117	FALSE	FALSE
DUSP8	ENSG00000184545	3.59699	1.84679	5.79083e-11	FALSE	TRUE
TRIM5	ENSG00000132256	3.59637	1.84654	0	FALSE	FALSE
PNRC1	ENSG00000146278	3.59232	1.84491	0	FALSE	TRUE
FAM184A	ENSG00000111879	3.59011	1.84403	0.01418	FALSE	FALSE
RP11-462L8.1	ENSG00000229656	3.58756	1.843	7.03991e-11	FALSE	FALSE
TNFAIP2	ENSG00000185215	3.5869	1.84274	0	FALSE	TRUE
RP11-356I2.4	ENSG00000237499	3.58376	1.84147	1.1137e-11	FALSE	FALSE
AL035252.1	ENSG00000268302	3.57976	1.83986	0.000194693	FALSE	FALSE
KB-173C10.2	ENSG00000253824	3.57372	1.83743	0.00101	FALSE	FALSE
BTN3A1	ENSG00000026950	3.57248	1.83692	0	FALSE	FALSE
PARD6B	ENSG00000124171	3.57042	1.83609	0	FALSE	FALSE
SGPP2	ENSG00000163082	3.56892	1.83549	0	FALSE	FALSE
RP11-21B23.2	ENSG00000261092	3.55819	1.83114	7.84887e-10	FALSE	FALSE
RP11-753N8.1	ENSG00000258183	3.55709	1.8307	0.01997	FALSE	FALSE
OGFR	ENSG00000060491	3.55588	1.83021	0	FALSE	TRUE
C2CD4A	ENSG00000198535	3.55408	1.82948	3.92431e-05	FALSE	FALSE
HS6ST3	ENSG00000185352	3.55389	1.8294	0.000320237	FALSE	FALSE
STAT2	ENSG00000170581	3.54778	1.82692	0	FALSE	TRUE
ARHGAP27	ENSG00000159314	3.54312	1.82502	0	FALSE	FALSE
IFIT5	ENSG00000152778	3.54134	1.8243	0	FALSE	FALSE
FAM153B	ENSG00000182230	3.53663	1.82237	0.00131	FALSE	FALSE
CTD-2066L21.1	ENSG00000249102	3.52924	1.81936	0.01352	FALSE	FALSE
LINC00887	ENSG00000214145	3.52457	1.81745	0.000149887	FALSE	FALSE
LYSMD2	ENSG00000140280	3.51923	1.81526	0	FALSE	TRUE
H1F0	ENSG00000189060	3.51888	1.81511	0	FALSE	TRUE
PLSCR4	ENSG00000114698	3.51382	1.81304	6.25336e-12	FALSE	TRUE
CNKSR3	ENSG00000153721	3.51135	1.81203	0	FALSE	TRUE
NFKBIA	ENSG00000100906	3.49961	1.80719	0	FALSE	TRUE
AC005786.7	ENSG00000267436	3.49331	1.8046	0	FALSE	FALSE
RP11-525A16.4	ENSG00000273143	3.48908	1.80284	0.000154998	FALSE	FALSE
BARX1	ENSG00000131668	3.48778	1.80231	0.000244718	FALSE	FALSE
CASP5	ENSG00000137757	3.47269	1.79605	0.02936	FALSE	FALSE
TRIM21	ENSG00000132109	3.47077	1.79525	0	FALSE	FALSE
C11orf85	ENSG00000168070	3.46947	1.79471	0.00159	FALSE	FALSE
TNFRSF9	ENSG00000049249	3.46445	1.79263	0.01151	FALSE	TRUE
RP4-781L3.1	ENSG00000233419	3.46437	1.79259	0.02444	FALSE	FALSE
HSPA7	ENSG00000225217	3.46287	1.79197	0.0855	FALSE	FALSE
APOBEC3B	ENSG00000179750	3.46009	1.79081	0	FALSE	TRUE
KRT24	ENSG00000167916	3.4594	1.79052	0.000712278	FALSE	FALSE
HDAC9	ENSG00000048052	3.45806	1.78996	0	FALSE	TRUE
BMP6	ENSG00000153162	3.45676	1.78942	0.000288769	FALSE	TRUE
RNF222	ENSG00000189051	3.45634	1.78925	0.00634	FALSE	FALSE
RDH12	ENSG00000139988	3.44734	1.78548	0.00784	FALSE	FALSE
POU6F2	ENSG00000106536	3.44466	1.78436	0.06165	FALSE	FALSE
KRT80	ENSG00000167767	3.44434	1.78423	4.83992e-14	FALSE	TRUE
CLDN10-AS1	ENSG00000223392	3.44417	1.78416	0.14988	FALSE	FALSE
RP3-434O14.8	ENSG00000232222	3.44136	1.78298	0	FALSE	FALSE
SLC8A1	ENSG00000183023	3.43777	1.78147	0	TRUE	TRUE
LMO7	ENSG00000136153	3.43366	1.77975	0	FALSE	TRUE
RP11-54O7.11	ENSG00000224969	3.43245	1.77924	0.09618	FALSE	FALSE
RP11-545D19.1	ENSG00000233571	3.43007	1.77824	0.07999	FALSE	FALSE
AC010890.1	ENSG00000226953	3.42819	1.77745	0.12486	FALSE	FALSE
GOLGA7B_1	ENSG00000155265	3.42163	1.77468	7.155e-11	FALSE	FALSE
AC009495.2	ENSG00000235192	3.42118	1.7745	9.75655e-10	FALSE	FALSE
PDCD1LG2	ENSG00000197646	3.41385	1.7714	0	FALSE	FALSE
COL8A1	ENSG00000144810	3.41299	1.77104	0	FALSE	TRUE
DISC1	ENSG00000162946	3.41229	1.77074	4.33399e-12	FALSE	FALSE
ARHGAP26	ENSG00000145819	3.41226	1.77073	0	TRUE	TRUE
SLC2A3	ENSG00000059804	3.4074	1.76867	0	TRUE	TRUE
ARG2	ENSG00000081181	3.40515	1.76772	0	FALSE	TRUE
RP11-84A19.3	ENSG00000254545	3.40488	1.76761	0	FALSE	FALSE
FCGBP	ENSG00000090920	3.40318	1.76688	0.00111	FALSE	FALSE
RP11-779O18.3	ENSG00000253736	3.40284	1.76674	2.24613e-10	FALSE	FALSE
SYTL3	ENSG00000164674	3.39754	1.76449	2.09704e-12	FALSE	FALSE
FOSL1P1	ENSG00000248394	3.39497	1.7634	1.05359e-11	FALSE	FALSE
AP001266.1	ENSG00000175827	3.39482	1.76334	0	FALSE	FALSE
VGLL3	ENSG00000206538	3.39109	1.76175	4.87022e-12	FALSE	TRUE
VWA3B	ENSG00000168658	3.38502	1.75917	0.00386	FALSE	FALSE
TNFAIP8L3	ENSG00000183578	3.38477	1.75906	4.90653e-08	FALSE	FALSE
LRRN2	ENSG00000170382	3.38045	1.75722	0.0052	FALSE	FALSE
RORB	ENSG00000198963	3.37744	1.75593	0.06027	FALSE	TRUE
C2orf66	ENSG00000187944	3.37493	1.75486	2.66467e-05	FALSE	FALSE
NPTX1	ENSG00000171246	3.37407	1.75449	0.000464931	FALSE	TRUE
RP11-301G23.1	ENSG00000213431	3.37042	1.75293	0.01053	FALSE	FALSE
ZNFX1	ENSG00000124201	3.3681	1.75194	0	FALSE	FALSE
RP11-475N22.4	ENSG00000244300	3.36505	1.75063	0.000974181	FALSE	FALSE
AC003991.3	ENSG00000228113	3.36452	1.7504	0.01416	FALSE	FALSE
TSPAN33	ENSG00000158457	3.35712	1.74722	0.000746432	FALSE	TRUE
CRCT1	ENSG00000169509	3.357	1.74717	5.53789e-11	FALSE	FALSE
RP11-259K5.2	ENSG00000270194	3.35093	1.74456	0.13133	FALSE	FALSE
SAA2-SAA4	ENSG00000255071	3.35056	1.7444	0	FALSE	FALSE
RP11-364B6.2	ENSG00000243500	3.35009	1.7442	0.000200763	FALSE	FALSE
NKX3-1	ENSG00000167034	3.34941	1.74391	0	FALSE	FALSE
VSIG10L	ENSG00000186806	3.34157	1.74053	0	FALSE	FALSE
RP11-416I2.1	ENSG00000260328	3.3397	1.73972	2.88217e-10	FALSE	FALSE
LINC01059	ENSG00000255414	3.33612	1.73817	0.000644763	FALSE	FALSE
IFI30	ENSG00000216490	3.33581	1.73804	0	FALSE	TRUE
SLC16A4	ENSG00000168679	3.3354	1.73786	0	FALSE	TRUE
IL7R	ENSG00000168685	3.33405	1.73727	0	TRUE	TRUE
CIB2	ENSG00000136425	3.33333	1.73696	0	FALSE	TRUE
RP11-221J22.1	ENSG00000214407	3.32763	1.7345	4.58108e-13	FALSE	FALSE
SBK1	ENSG00000188322	3.3254	1.73353	0.0041	FALSE	TRUE
EPS8L3	ENSG00000198758	3.31965	1.73103	0.01407	FALSE	FALSE
STARD8	ENSG00000130052	3.31696	1.72986	0.0011	FALSE	TRUE
EGR3	ENSG00000179388	3.30845	1.72615	4.74337e-05	FALSE	TRUE
DKFZP779J2370	ENSG00000214397	3.30497	1.72464	4.07148e-06	FALSE	FALSE
GSAP	ENSG00000186088	3.28968	1.71795	0	FALSE	TRUE
RP11-260O18.1	ENSG00000239440	3.28697	1.71676	0.02581	FALSE	FALSE
BTN3A3	ENSG00000111801	3.28654	1.71657	0	FALSE	FALSE
DENND1C	ENSG00000205744	3.28507	1.71592	0	FALSE	FALSE
IL15	ENSG00000164136	3.28177	1.71447	0	TRUE	TRUE
RBMS2P1	ENSG00000213250	3.27178	1.71007	0	FALSE	FALSE
CXCL16	ENSG00000161921	3.26959	1.70911	0	FALSE	TRUE
ANKRD37	ENSG00000186352	3.26521	1.70718	0	FALSE	TRUE
SAMHD1	ENSG00000101347	3.26428	1.70676	0	FALSE	TRUE
HLA-B	ENSG00000234745	3.26166	1.70561	0	FALSE	TRUE
RNF19B	ENSG00000116514	3.24709	1.69915	0	FALSE	TRUE
FSIP1	ENSG00000150667	3.24549	1.69843	0	FALSE	FALSE
CHODL	ENSG00000154645	3.24493	1.69819	0.000974408	FALSE	FALSE
RP11-439L18.2	ENSG00000224460	3.24421	1.69787	8.61541e-09	FALSE	FALSE
HIST1H2BF	ENSG00000197846	3.24192	1.69685	0.00356	FALSE	FALSE
BLZF1	ENSG00000117475	3.23997	1.69598	0	FALSE	TRUE
TEC	ENSG00000135605	3.23856	1.69535	4.01247e-05	FALSE	FALSE
DGKG	ENSG00000058866	3.23568	1.69407	1.20147e-10	TRUE	TRUE
ADRB2	ENSG00000169252	3.23166	1.69228	0	TRUE	TRUE
MMP1	ENSG00000196611	3.22869	1.69095	0	FALSE	TRUE
GRAMD3	ENSG00000155324	3.22609	1.68979	0	FALSE	FALSE
B2M	ENSG00000166710	3.22501	1.6893	0	FALSE	TRUE
CKB	ENSG00000166165	3.22024	1.68717	0	FALSE	TRUE
SLC6A2	ENSG00000103546	3.2181	1.68621	0.00217	FALSE	TRUE
HIST2H4A	ENSG00000183941	3.21714	1.68578	0	FALSE	FALSE
RP11-273G15.2	ENSG00000247317	3.21461	1.68464	0.0011	FALSE	FALSE
SCO2	ENSG00000130489	3.21417	1.68445	0	FALSE	FALSE
ELF3	ENSG00000163435	3.2131	1.68397	0	FALSE	TRUE
SMIM14	ENSG00000163683	3.21135	1.68318	0	FALSE	TRUE
GPT2	ENSG00000166123	3.2087	1.68199	0	FALSE	TRUE
CTD-3099C6.7	ENSG00000268886	3.20534	1.68048	0.00172	FALSE	FALSE
PLA2G16	ENSG00000176485	3.20327	1.67955	0.000736541	FALSE	TRUE
DGCR11	ENSG00000273311	3.20144	1.67872	9.18152e-06	FALSE	FALSE
C17orf72	ENSG00000224383	3.19894	1.67759	0.00118	FALSE	FALSE
RP11-1348G14.4	ENSG00000251417	3.19796	1.67715	0.000166059	FALSE	FALSE
CMTR1	ENSG00000137200	3.1964	1.67645	0	TRUE	FALSE
ZFHX2	ENSG00000136367	3.195	1.67582	9.99846e-05	FALSE	FALSE
GNG7	ENSG00000176533	3.19403	1.67538	0.00102	TRUE	FALSE
MT1A	ENSG00000205362	3.19299	1.67491	0.000819315	FALSE	TRUE
RP11-1020M18.10	ENSG00000257500	3.19233	1.67461	0.00146	FALSE	FALSE
RNF114	ENSG00000124226	3.18212	1.66999	0	FALSE	TRUE
RP11-54O7.17	ENSG00000272512	3.18197	1.66992	0.00139	FALSE	FALSE
PINLYP	ENSG00000234465	3.17734	1.66782	0.000175682	FALSE	FALSE
SERPINB1	ENSG00000021355	3.17455	1.66655	0	FALSE	TRUE
RP11-221J22.2	ENSG00000241280	3.1729	1.6658	2.81047e-14	FALSE	FALSE
HIF3A	ENSG00000124440	3.16764	1.66341	1.45553e-09	FALSE	TRUE
GTPBP1	ENSG00000100226	3.16563	1.66249	0	FALSE	TRUE
CTD-3099C6.9	ENSG00000269825	3.16213	1.6609	3.36117e-07	FALSE	FALSE
NFE2L3	ENSG00000050344	3.16106	1.66041	0	TRUE	TRUE
AJAP1	ENSG00000196581	3.15899	1.65946	1.00773e-09	TRUE	FALSE
SLC2A14	ENSG00000173262	3.14733	1.65413	0.00558	FALSE	FALSE
HAS2-AS1	ENSG00000248690	3.14723	1.65408	0.00106	FALSE	FALSE
SFTA2	ENSG00000196260	3.14061	1.65104	0.00338	FALSE	FALSE
TRAF3IP3	ENSG00000009790	3.13761	1.64967	0	FALSE	FALSE
PTGER4	ENSG00000171522	3.13699	1.64938	0	FALSE	TRUE
AC002486.2	ENSG00000231525	3.13626	1.64904	0.01209	FALSE	FALSE
KB-1615E4.2	ENSG00000253666	3.13201	1.64709	5.05769e-07	FALSE	FALSE
ZNF878	ENSG00000257446	3.12924	1.64581	0.01801	FALSE	FALSE
MPZL2	ENSG00000149573	3.12811	1.64529	0	FALSE	TRUE
RP11-136I13.1	ENSG00000250613	3.12787	1.64518	0.00384	FALSE	FALSE
CYP4B1	ENSG00000142973	3.11928	1.64121	0.02824	FALSE	TRUE
CDKN2D	ENSG00000129355	3.11751	1.6404	0	TRUE	TRUE
NUDCD1	ENSG00000120526	3.11693	1.64012	0	TRUE	TRUE
AC009950.2	ENSG00000225963	3.11284	1.63823	0	FALSE	FALSE
KCNS3	ENSG00000170745	3.11041	1.6371	0	TRUE	TRUE
TLDC2	ENSG00000101342	3.11	1.63691	0	FALSE	TRUE
JUNB	ENSG00000171223	3.1046	1.63441	0	FALSE	TRUE
PATL2	ENSG00000229474	3.10329	1.6338	6.89393e-10	FALSE	FALSE
DAPP1	ENSG00000070190	3.10166	1.63304	0	FALSE	FALSE
GRAP	ENSG00000154016	3.09689	1.63082	0.01769	FALSE	FALSE
ARID5A	ENSG00000196843	3.08905	1.62716	0	FALSE	TRUE
RP11-1084E5.1	ENSG00000253796	3.0885	1.6269	0.00374	FALSE	FALSE
RP11-467L13.5	ENSG00000223722	3.08628	1.62587	0	FALSE	FALSE
SLC25A28	ENSG00000155287	3.08339	1.62452	0	FALSE	FALSE
PLA2G4D	ENSG00000159337	3.08275	1.62422	0.000610892	FALSE	FALSE
CTD-2514K5.2	ENSG00000246731	3.08195	1.62384	0.04165	FALSE	FALSE
SYNE1	ENSG00000131018	3.08034	1.62309	0	FALSE	TRUE
OLR1	ENSG00000173391	3.0803	1.62307	0.02243	FALSE	TRUE
CTC-250I14.6	ENSG00000267598	3.0802	1.62303	0	FALSE	FALSE
TMEM158	ENSG00000249992	3.07904	1.62248	1.39123e-12	FALSE	TRUE
RP11-323N12.5	ENSG00000267601	3.07827	1.62212	7.15017e-13	FALSE	FALSE
SPINK6	ENSG00000178172	3.07744	1.62173	0.000509927	FALSE	FALSE
MCTP1	ENSG00000175471	3.07527	1.62071	0	FALSE	FALSE
RP1-193H18.2	ENSG00000267194	3.07506	1.62062	0.02835	FALSE	FALSE
RP11-95P13.1	ENSG00000230024	3.07285	1.61958	0.01496	FALSE	FALSE
CLDN7	ENSG00000181885	3.07273	1.61952	0	FALSE	TRUE
STEAP4	ENSG00000127954	3.07155	1.61896	0.000148841	FALSE	TRUE
PARP8	ENSG00000151883	3.06987	1.61818	0	FALSE	TRUE
TMCC3	ENSG00000057704	3.06829	1.61743	0	FALSE	TRUE
AKAP7	ENSG00000118507	3.0678	1.61721	0	FALSE	TRUE
MUC20	ENSG00000176945	3.0676	1.61711	7.3291e-09	FALSE	FALSE
CLEC2B	ENSG00000110852	3.06675	1.61671	3.41115e-14	FALSE	FALSE
TTLL11-IT1	ENSG00000237548	3.06443	1.61562	0	FALSE	FALSE
LY6G6C	ENSG00000204421	3.0549	1.61112	0.04982	FALSE	TRUE
RP11-18O11.2	ENSG00000249795	3.05326	1.61035	0.000491192	FALSE	FALSE
RP11-203B9.4	ENSG00000226803	3.05138	1.60946	0.000402041	FALSE	FALSE
RP11-123M21.2	ENSG00000257564	3.03851	1.60336	0	FALSE	FALSE
GPC5	ENSG00000179399	3.03715	1.60272	0.00259	TRUE	FALSE
MTMR11	ENSG00000014914	3.02805	1.59839	0	FALSE	FALSE
FOXN2	ENSG00000170802	3.0264	1.5976	0	FALSE	FALSE
HNF4G	ENSG00000164749	3.02423	1.59657	0.0002867	FALSE	TRUE
LINC00854	ENSG00000236383	3.02338	1.59616	0	FALSE	FALSE
OAF	ENSG00000184232	3.02248	1.59573	0	FALSE	TRUE
RP11-127L20.5	ENSG00000270075	3.02207	1.59554	0	FALSE	FALSE
NFKBIZ	ENSG00000144802	3.02148	1.59525	0	FALSE	TRUE
TNIP1	ENSG00000145901	3.02015	1.59462	0	FALSE	TRUE
ASPHD2	ENSG00000128203	3.01508	1.5922	1.52987e-10	FALSE	FALSE
RP11-75A9.1	ENSG00000231235	3.01299	1.5912	1.7443e-05	FALSE	FALSE
RP5-908D6.1	ENSG00000233235	3.00419	1.58697	0.15264	FALSE	FALSE
PML	ENSG00000140464	3.00032	1.58512	0	FALSE	TRUE
UPP1	ENSG00000183696	2.99863	1.5843	0	FALSE	TRUE
MTFP1	ENSG00000242114	2.99779	1.5839	1.95064e-09	FALSE	TRUE
TMEM62	ENSG00000137842	2.99551	1.5828	0	FALSE	FALSE
CLEC1A	ENSG00000150048	2.99401	1.58208	0.0639	FALSE	FALSE
GRIN2B	ENSG00000273079	2.99357	1.58187	0.02839	TRUE	TRUE
RIMKLBP1	ENSG00000189089	2.99159	1.58091	9.75655e-10	FALSE	FALSE
HIST1H3D	ENSG00000197409	2.99156	1.5809	0.00225	FALSE	FALSE
RP11-221N13.4	ENSG00000256915	2.98719	1.57879	7.79872e-09	FALSE	FALSE
SLC6A20	ENSG00000163817	2.97706	1.57389	0.01681	FALSE	TRUE
SCNN1D	ENSG00000162572	2.97574	1.57325	0.00201	FALSE	FALSE
RP11-288L9.1	ENSG00000233975	2.97237	1.57162	0.00561	FALSE	FALSE
CGN	ENSG00000143375	2.97165	1.57127	0	FALSE	TRUE
APOL2	ENSG00000128335	2.9688	1.56988	0	FALSE	FALSE
TMTC1	ENSG00000133687	2.96746	1.56923	0	FALSE	TRUE
THTPA	ENSG00000259431	2.96173	1.56644	0	FALSE	FALSE
TEX101	ENSG00000131126	2.95877	1.565	0.02205	FALSE	FALSE
FUT2	ENSG00000176920	2.95687	1.56407	0	TRUE	FALSE
RBMS2	ENSG00000076067	2.9548	1.56306	0	FALSE	TRUE
NPIPB6	ENSG00000198156	2.95205	1.56172	0.01237	FALSE	FALSE
MME-AS1	ENSG00000240666	2.95025	1.56084	1.71049e-07	FALSE	FALSE
TIMP2	ENSG00000035862	2.94948	1.56046	0	FALSE	TRUE
RP11-553L6.5	ENSG00000259976	2.94896	1.56021	2.57095e-05	FALSE	FALSE
AC005355.2	ENSG00000251169	2.94801	1.55974	0.18373	FALSE	FALSE
RIPK2	ENSG00000104312	2.94153	1.55657	0	FALSE	TRUE
LEMD1	ENSG00000186007	2.93939	1.55552	0	FALSE	FALSE
RP4-651E10.4	ENSG00000236915	2.93814	1.5549	0.000239926	FALSE	FALSE
C1orf105	ENSG00000180999	2.93773	1.5547	8.77086e-10	FALSE	FALSE
UBE2V2P3	ENSG00000238199	2.9323	1.55203	0.00661	FALSE	FALSE
HEXDC	ENSG00000169660	2.93208	1.55192	0	FALSE	FALSE
RGS17P1	ENSG00000229473	2.92389	1.54789	0.000858837	FALSE	FALSE
HIST2H2AA3	ENSG00000183558	2.92275	1.54733	2.01256e-14	FALSE	FALSE
CD40	ENSG00000101017	2.92192	1.54692	0	FALSE	TRUE
MME	ENSG00000196549	2.9209	1.54641	3.06893e-10	TRUE	TRUE
AC007881.4	ENSG00000233870	2.9193	1.54562	0.00313	FALSE	FALSE
CASP4	ENSG00000196954	2.91769	1.54483	0	FALSE	TRUE
LINC00973	ENSG00000240476	2.91638	1.54418	0	FALSE	FALSE
MASTL	ENSG00000120539	2.91595	1.54396	0	FALSE	TRUE
STARD5	ENSG00000172345	2.91436	1.54318	0	FALSE	TRUE
TCN2	ENSG00000185339	2.9083	1.54018	0	FALSE	TRUE
CYLD	ENSG00000083799	2.90373	1.53791	0	FALSE	TRUE
APOL1	ENSG00000100342	2.90061	1.53636	0	FALSE	TRUE
RP11-875O11.2	ENSG00000246130	2.90032	1.53621	9.43751e-09	FALSE	FALSE
LGMN	ENSG00000100600	2.89904	1.53557	0	FALSE	TRUE
DTX3L	ENSG00000163840	2.89717	1.53464	0	FALSE	FALSE
TRAFD1	ENSG00000135148	2.89711	1.53461	0	TRUE	TRUE
FAM43A	ENSG00000185112	2.8952	1.53366	0	FALSE	TRUE
FER1L6-AS2	ENSG00000253868	2.89297	1.53255	1.32334e-06	FALSE	FALSE
RP11-214O1.2	ENSG00000266709	2.89088	1.53151	0.01028	FALSE	FALSE
SPOCD1	ENSG00000134668	2.89033	1.53124	0	FALSE	FALSE
CREBRF	ENSG00000164463	2.88714	1.52964	0	FALSE	FALSE
RP11-13N12.1	ENSG00000253496	2.88682	1.52948	0.01728	FALSE	FALSE
MCF2L2	ENSG00000053524	2.88533	1.52874	1.5007e-15	FALSE	FALSE
ZDHHC2	ENSG00000104219	2.88294	1.52754	0	FALSE	TRUE
KIAA1551	ENSG00000174718	2.88006	1.5261	0	FALSE	FALSE
LGMNP1	ENSG00000214269	2.8746	1.52336	0	FALSE	FALSE
RAB24	ENSG00000169228	2.87404	1.52308	0	FALSE	TRUE
KIAA0226	ENSG00000145016	2.8722	1.52216	0	FALSE	FALSE
FAM78B	ENSG00000188859	2.8717	1.5219	0.000894138	TRUE	FALSE
PDZD2	ENSG00000133401	2.8716	1.52186	0	TRUE	TRUE
PVRL4	ENSG00000143217	2.87097	1.52154	0	FALSE	FALSE
EFCAB12	ENSG00000172771	2.86501	1.51854	0.00867	FALSE	FALSE
PGAP1	ENSG00000197121	2.86487	1.51847	0	FALSE	TRUE
CTB-13L3.1	ENSG00000273299	2.86468	1.51838	8.04327e-09	FALSE	FALSE
RP11-274E7.2	ENSG00000238000	2.85693	1.51446	0	FALSE	FALSE
RP11-432N13.2	ENSG00000237833	2.85352	1.51274	0.00381	FALSE	FALSE
HIST1H2AC	ENSG00000180573	2.85164	1.51179	0	FALSE	TRUE
HSPA6	ENSG00000173110	2.84997	1.51095	0.000552617	FALSE	TRUE
IGFL2	ENSG00000204866	2.8494	1.51066	0.01858	FALSE	FALSE
AC011484.1	ENSG00000204850	2.84894	1.51043	0.00643	FALSE	FALSE
PLA2G4E	ENSG00000188089	2.84885	1.51038	0.0013	FALSE	FALSE
MT1F	ENSG00000198417	2.84585	1.50886	6.22975e-07	FALSE	FALSE
CHAC1	ENSG00000128965	2.83545	1.50358	5.64697e-09	FALSE	TRUE
RAET1E	ENSG00000164520	2.83456	1.50313	0	FALSE	FALSE
PTK2B	ENSG00000120899	2.83349	1.50258	0	FALSE	TRUE
HIST3H2A	ENSG00000181218	2.83099	1.50131	3.68259e-07	FALSE	FALSE
RP11-81H3.2	ENSG00000251138	2.83052	1.50107	0.00426	FALSE	FALSE
GATA3	ENSG00000107485	2.82982	1.50071	9.33712e-15	TRUE	TRUE
CASC11	ENSG00000249375	2.82766	1.49961	0.00769	FALSE	FALSE
C19orf77	ENSG00000095932	2.82643	1.49898	0.00207	FALSE	FALSE
RP11-286H14.6	ENSG00000240685	2.82451	1.498	0.00529	FALSE	FALSE
TRIB1	ENSG00000173334	2.82291	1.49718	0	TRUE	TRUE
MAP2K6	ENSG00000108984	2.82056	1.49598	8.80217e-05	TRUE	TRUE
L3MBTL4	ENSG00000154655	2.82028	1.49584	0.00251	FALSE	FALSE
RND3	ENSG00000115963	2.81949	1.49543	0	FALSE	TRUE
MRGPRX3	ENSG00000179826	2.81478	1.49302	1.87515e-07	FALSE	FALSE
RP11-815M8.1	ENSG00000238042	2.81159	1.49138	2.73545e-08	FALSE	FALSE
RPS6KA2-IT1	ENSG00000232082	2.81101	1.49109	0.00050801	FALSE	FALSE
LIPA	ENSG00000107798	2.8073	1.48918	0	FALSE	TRUE
CBR3	ENSG00000159231	2.80554	1.48828	0	FALSE	TRUE
SAA1	ENSG00000173432	2.80549	1.48825	0	FALSE	TRUE
HIST1H2BD	ENSG00000158373	2.80533	1.48817	0	FALSE	TRUE
FAM177B	ENSG00000197520	2.80513	1.48807	0.00979	FALSE	FALSE
ANXA10	ENSG00000109511	2.79739	1.48408	6.28252e-07	FALSE	TRUE
RP1-15D23.2	ENSG00000224228	2.79245	1.48153	1.02514e-06	FALSE	FALSE
FAM65C	ENSG00000042062	2.79193	1.48127	6.06081e-09	FALSE	FALSE
DUSP4	ENSG00000120875	2.79157	1.48108	0	TRUE	TRUE
AC093110.3	ENSG00000238018	2.79083	1.48069	9.90618e-12	FALSE	FALSE
SIGIRR	ENSG00000185187	2.78993	1.48023	0	FALSE	TRUE
IER2	ENSG00000160888	2.78907	1.47978	0	FALSE	TRUE
ITPRIP	ENSG00000148841	2.78561	1.47799	0	TRUE	TRUE
PGR	ENSG00000082175	2.78438	1.47736	0.00275	FALSE	TRUE
C15orf62	ENSG00000188277	2.78326	1.47677	1.455e-08	FALSE	FALSE
AP000783.1	ENSG00000254667	2.78127	1.47574	0.00394	FALSE	FALSE
UGT8	ENSG00000174607	2.78109	1.47565	1.35231e-07	FALSE	FALSE
AC015691.13	ENSG00000239920	2.77663	1.47334	0.00368	FALSE	FALSE
TICAM1	ENSG00000127666	2.77281	1.47135	0	FALSE	TRUE
ARHGEF2	ENSG00000116584	2.76717	1.46841	0	FALSE	TRUE
HBG2	ENSG00000196565	2.76423	1.46688	0.000212612	FALSE	FALSE
CARD6	ENSG00000132357	2.76244	1.46594	0	FALSE	TRUE
EIF2AK2	ENSG00000055332	2.7622	1.46582	0	FALSE	TRUE
RAD9A	ENSG00000172613	2.75802	1.46363	0	FALSE	FALSE
TMEM110	ENSG00000213533	2.75291	1.46096	0	FALSE	TRUE
TRIM14	ENSG00000106785	2.75165	1.4603	0	FALSE	TRUE
CCDC109B	ENSG00000005059	2.75115	1.46004	0	FALSE	TRUE
KRT86	ENSG00000170442	2.75075	1.45982	0.00257	FALSE	FALSE
MSX1	ENSG00000163132	2.74957	1.45921	2.16601e-12	FALSE	TRUE
MOB3C	ENSG00000142961	2.74869	1.45874	0	FALSE	FALSE
HAS1	ENSG00000105509	2.74442	1.4565	0.00043032	FALSE	FALSE
HIST1H2AE	ENSG00000168274	2.74176	1.4551	0.00363	FALSE	FALSE
EFNA1	ENSG00000169242	2.73986	1.4541	0	FALSE	TRUE
PCDH9	ENSG00000184226	2.7378	1.45302	0.000717308	TRUE	FALSE
PIM3	ENSG00000198355	2.73749	1.45285	0	FALSE	TRUE
RP13-631K18.5	ENSG00000255400	2.73614	1.45214	0.02847	FALSE	FALSE
B3GNT8	ENSG00000177191	2.73571	1.45191	2.23772e-15	FALSE	FALSE
RP11-326I11.3	ENSG00000271646	2.73467	1.45137	0.000499848	FALSE	FALSE
RASSF5	ENSG00000136653	2.73274	1.45035	0.00142	FALSE	TRUE
IKZF2	ENSG00000030419	2.73216	1.45004	0	FALSE	TRUE
GLRX	ENSG00000173221	2.73147	1.44968	0	FALSE	TRUE
AC009948.5	ENSG00000223960	2.72879	1.44826	0	FALSE	FALSE
AC087380.14	ENSG00000224295	2.72527	1.4464	0.0102	FALSE	FALSE
ATP2C2	ENSG00000064270	2.72523	1.44638	0	TRUE	FALSE
CRYM-AS1	ENSG00000189149	2.71719	1.44212	0.0012	FALSE	FALSE
HSD17B2	ENSG00000086696	2.71704	1.44204	0	TRUE	TRUE
RP11-219B17.1	ENSG00000245534	2.71555	1.44125	0	FALSE	FALSE
B3GNT2	ENSG00000170340	2.71347	1.44014	0	TRUE	TRUE
ADCY4	ENSG00000129467	2.71015	1.43837	5.25795e-08	FALSE	FALSE
TAGLN3	ENSG00000144834	2.70789	1.43717	7.31658e-07	FALSE	TRUE
LIN52	ENSG00000205659	2.70768	1.43706	0	FALSE	FALSE
RP11-198M15.1	ENSG00000215284	2.70697	1.43668	0	FALSE	FALSE
TMX1	ENSG00000139921	2.70531	1.4358	0	TRUE	TRUE
RDH13	ENSG00000160439	2.70371	1.43494	0	FALSE	FALSE
TNN	ENSG00000120332	2.7028	1.43445	0.08301	FALSE	FALSE
PHLDA2	ENSG00000181649	2.70203	1.43404	0	FALSE	TRUE
RP13-143G15.3	ENSG00000227844	2.69883	1.43233	0.01717	FALSE	FALSE
RP11-407N17.2	ENSG00000258671	2.69759	1.43167	0.00611	FALSE	FALSE
TXNIP	ENSG00000117289	2.696	1.43082	5.53399e-08	FALSE	TRUE
BAMBI	ENSG00000095739	2.69348	1.42947	0.00028325	FALSE	TRUE
RP11-815N9.2	ENSG00000248988	2.68379	1.42427	7.65177e-16	FALSE	FALSE
BANK1	ENSG00000153064	2.68246	1.42356	6.26943e-06	FALSE	FALSE
RP11-281P23.2	ENSG00000249631	2.6823	1.42347	0.000242376	FALSE	FALSE
TXLNB	ENSG00000164440	2.67898	1.42169	0.06117	FALSE	FALSE
DUSP8P5	ENSG00000235316	2.67573	1.41993	0.0027	FALSE	FALSE
PIM1	ENSG00000137193	2.67558	1.41985	0	TRUE	TRUE
KCNK1	ENSG00000135750	2.67534	1.41972	0	FALSE	TRUE
RAB8B	ENSG00000166128	2.67194	1.41789	0	FALSE	TRUE
CHMP5	ENSG00000086065	2.6697	1.41668	0	FALSE	FALSE
C3orf52	ENSG00000114529	2.66963	1.41664	0	FALSE	FALSE
ADAMTS9-AS2	ENSG00000241684	2.66953	1.41659	0.00542	FALSE	FALSE
CRYM	ENSG00000103316	2.66745	1.41546	6.44588e-07	FALSE	TRUE
TM4SF19_1	ENSG00000273331	2.66571	1.41452	0	FALSE	FALSE
DYNLT1	ENSG00000146425	2.66357	1.41336	0	FALSE	FALSE
SPRY4	ENSG00000187678	2.66302	1.41307	0	FALSE	TRUE
SLC7A2	ENSG00000003989	2.66113	1.41204	0	TRUE	TRUE
SAT1	ENSG00000130066	2.6608	1.41186	0	TRUE	TRUE
C4orf33	ENSG00000151470	2.66047	1.41168	0	FALSE	FALSE
BTN3A2	ENSG00000186470	2.66034	1.41161	0	FALSE	TRUE
GSDMD	ENSG00000104518	2.65483	1.40862	0	FALSE	TRUE
HRK	ENSG00000135116	2.6537	1.40801	0.18546	FALSE	TRUE
CCNG2	ENSG00000138764	2.65281	1.40752	0	TRUE	TRUE
RP11-471L13.3	ENSG00000263648	2.6518	1.40697	5.04384e-12	FALSE	FALSE
RELL1	ENSG00000181826	2.65165	1.40689	0	FALSE	FALSE
DTNA	ENSG00000134769	2.65048	1.40626	0	TRUE	TRUE
IGFBP3	ENSG00000146674	2.64959	1.40577	0	TRUE	TRUE
PAPL	ENSG00000183760	2.64816	1.40499	5.01978e-05	FALSE	FALSE
TAP2_2	ENSG00000204267	2.64782	1.4048	0	FALSE	TRUE
RP11-127I20.5	ENSG00000267077	2.64776	1.40477	9.73728e-06	FALSE	FALSE
DPP4	ENSG00000197635	2.64085	1.401	0	FALSE	TRUE
TRIM56	ENSG00000169871	2.63596	1.39833	0	FALSE	FALSE
AC010149.4	ENSG00000235419	2.63443	1.39749	0	FALSE	FALSE
RP11-420G6.4	ENSG00000230438	2.63416	1.39734	1.5007e-15	FALSE	FALSE
PNLIPRP3	ENSG00000203837	2.63296	1.39668	9.77156e-07	FALSE	FALSE
RGS17	ENSG00000091844	2.63195	1.39613	0	FALSE	TRUE
SLC8A2	ENSG00000118160	2.62894	1.39448	0.00774	FALSE	FALSE
ZFYVE26	ENSG00000072121	2.62737	1.39362	0	FALSE	FALSE
MDK	ENSG00000110492	2.62664	1.39322	0	FALSE	TRUE
S100P	ENSG00000163993	2.62646	1.39312	1.6192e-09	FALSE	TRUE
CARD11	ENSG00000198286	2.62109	1.39017	0	TRUE	FALSE
BMP4	ENSG00000125378	2.6193	1.38918	0.00604	TRUE	TRUE
XXbac-B444P24.10	ENSG00000161132	2.61893	1.38898	0.02097	FALSE	FALSE
CTD-2267D19.3	ENSG00000266208	2.61714	1.38799	1.06445e-14	FALSE	FALSE
KLF4	ENSG00000136826	2.61661	1.3877	0	TRUE	TRUE
RP11-388M20.2	ENSG00000261385	2.61593	1.38732	8.32189e-13	FALSE	FALSE
NINJ1	ENSG00000131669	2.61183	1.38506	0	FALSE	TRUE
CPEB2	ENSG00000137449	2.61177	1.38503	0	FALSE	TRUE
AC011290.5	ENSG00000236015	2.61149	1.38487	4.93256e-07	FALSE	FALSE
RIMKLB	ENSG00000166532	2.60514	1.38136	0	FALSE	FALSE
IL36RN	ENSG00000136695	2.60422	1.38085	2.55335e-07	FALSE	FALSE
RILP	ENSG00000167705	2.60361	1.38051	2.02092e-06	FALSE	FALSE
RBM43	ENSG00000184898	2.60109	1.37912	0	FALSE	TRUE
PSME2P2	ENSG00000225131	2.60101	1.37907	0	FALSE	FALSE
PELI2	ENSG00000139946	2.60079	1.37895	4.6943e-05	FALSE	TRUE
RUNX3	ENSG00000020633	2.60077	1.37894	1.05846e-12	TRUE	TRUE
FOXA1	ENSG00000129514	2.60026	1.37866	2.18499e-06	TRUE	TRUE
CCDC19	ENSG00000213085	2.5981	1.37746	0.000882728	FALSE	FALSE
FOXN3-AS1	ENSG00000258920	2.59658	1.37661	0.00429	FALSE	FALSE
SOWAHB	ENSG00000186212	2.58845	1.37209	1.37909e-08	FALSE	TRUE
ITPKC	ENSG00000086544	2.58597	1.37071	0	FALSE	TRUE
PRMT5-AS1	ENSG00000237054	2.58543	1.3704	0.05746	FALSE	FALSE
TMEM63A	ENSG00000196187	2.58512	1.37023	0	FALSE	FALSE
ADAM28	ENSG00000042980	2.58337	1.36925	0	FALSE	FALSE
RAB19	ENSG00000146955	2.58149	1.3682	0.00903	FALSE	FALSE
GSTK1	ENSG00000197448	2.58108	1.36798	0	FALSE	TRUE
RP11-826N14.4	ENSG00000251623	2.57998	1.36736	0.04668	FALSE	FALSE
RP11-318K12.1	ENSG00000228991	2.57899	1.36681	0	FALSE	FALSE
VASN	ENSG00000168140	2.57743	1.36593	3.3592e-06	FALSE	TRUE
RP11-325K19.1	ENSG00000267098	2.57193	1.36285	0.00423	FALSE	FALSE
SDS	ENSG00000135094	2.57183	1.3628	0.11268	FALSE	TRUE
TTLL11	ENSG00000175764	2.57148	1.3626	0	FALSE	TRUE
C1QL1	ENSG00000131094	2.57116	1.36242	0.0078	FALSE	FALSE
SLC34A2	ENSG00000157765	2.56741	1.36031	0.0081	FALSE	TRUE
MMP24-AS1	ENSG00000126005	2.56672	1.35993	0.07205	FALSE	FALSE
SCARB2	ENSG00000138760	2.56647	1.35978	0	FALSE	TRUE
IRF2	ENSG00000168310	2.5661	1.35958	0	TRUE	TRUE
C1QTNF1	ENSG00000173918	2.56601	1.35952	0	FALSE	FALSE
SLC25A37	ENSG00000147454	2.56539	1.35918	0	FALSE	TRUE
RP11-10L7.1	ENSG00000246375	2.56399	1.35839	0.05296	FALSE	FALSE
PPM1J	ENSG00000155367	2.56192	1.35723	0	FALSE	FALSE
CLEC17A	ENSG00000187912	2.55976	1.35601	0.11105	FALSE	FALSE
CTD-2175A23.1	ENSG00000249899	2.55891	1.35553	1.07782e-06	FALSE	FALSE
CEBPB	ENSG00000172216	2.55857	1.35534	0	FALSE	TRUE
FRZB	ENSG00000162998	2.55789	1.35495	0.01131	FALSE	TRUE
ADIRF	ENSG00000148671	2.55588	1.35382	0.00527	FALSE	FALSE
SOCS3	ENSG00000184557	2.55175	1.35149	0	FALSE	TRUE
CHRNA7	ENSG00000175344	2.54759	1.34913	0.00755	TRUE	FALSE
RABGAP1L	ENSG00000152061	2.5471	1.34885	0	FALSE	TRUE
TMEM255B	ENSG00000184497	2.54664	1.34859	1.08482e-07	FALSE	FALSE
PCDH12	ENSG00000113555	2.54348	1.3468	0.00316	FALSE	FALSE
CTC-518B2.12	ENSG00000268739	2.54255	1.34628	0	FALSE	FALSE
OR2A7	ENSG00000243896	2.53984	1.34474	0.00181	FALSE	FALSE
N4BP3	ENSG00000145911	2.53971	1.34467	2.85242e-12	FALSE	TRUE
GMPR2	ENSG00000100938	2.53827	1.34385	0	FALSE	FALSE
RP1-80N2.2	ENSG00000226281	2.5376	1.34346	0.000247996	FALSE	FALSE
GS1-600G8.5	ENSG00000235385	2.53681	1.34301	0.00134	FALSE	FALSE
PRSS8	ENSG00000052344	2.53624	1.34269	0	FALSE	TRUE
AC009495.4	ENSG00000229195	2.53563	1.34235	0.00125	FALSE	FALSE
DENND3	ENSG00000105339	2.53557	1.34231	0	FALSE	FALSE
ZNF460	ENSG00000197714	2.53517	1.34208	5.90462e-07	FALSE	FALSE
HRCT1	ENSG00000196196	2.53476	1.34185	4.96374e-07	FALSE	FALSE
SLC6A14	ENSG00000087916	2.52936	1.33877	0	FALSE	TRUE
GALNT15	ENSG00000131386	2.52692	1.33738	0.06178	FALSE	TRUE
LIPH	ENSG00000163898	2.52628	1.33702	2.78412e-07	FALSE	TRUE
EDN2	ENSG00000127129	2.52381	1.3356	0.02444	FALSE	TRUE
FAM84B	ENSG00000168672	2.52076	1.33386	0	FALSE	TRUE
SAA2	ENSG00000134339	2.51888	1.33278	0	FALSE	TRUE
AC004951.5	ENSG00000239556	2.51829	1.33244	0.00274	FALSE	FALSE
C11orf68	ENSG00000175573	2.51809	1.33233	0	FALSE	FALSE
INSL6	ENSG00000120210	2.5177	1.33211	0.00174	FALSE	TRUE
RALA	ENSG00000006451	2.51361	1.32976	0	FALSE	TRUE
SLC13A5	ENSG00000141485	2.51138	1.32848	2.20931e-07	FALSE	TRUE
GRIP2	ENSG00000144596	2.51059	1.32803	4.96654e-06	FALSE	FALSE
CNP	ENSG00000173786	2.51037	1.3279	0	FALSE	TRUE
ATP6V1C2	ENSG00000143882	2.5084	1.32677	0.00273	FALSE	FALSE
NAPA	ENSG00000105402	2.50827	1.32669	0	FALSE	TRUE
PSMA6	ENSG00000100902	2.5077	1.32637	0	TRUE	TRUE
ZBTB43	ENSG00000169155	2.50701	1.32597	0	FALSE	FALSE
FRMD3	ENSG00000172159	2.50662	1.32574	6.86699e-07	FALSE	TRUE
TNFRSF11A	ENSG00000141655	2.50378	1.32411	7.48225e-08	FALSE	TRUE
THRB-AS1	ENSG00000228791	2.50299	1.32365	0.11015	FALSE	FALSE
PSMA6P2	ENSG00000229083	2.50204	1.32311	2.35538e-12	FALSE	FALSE
SPAG6	ENSG00000077327	2.50014	1.32201	1.20878e-06	TRUE	FALSE
HLA-C	ENSG00000204525	2.49897	1.32133	7.2392e-15	FALSE	TRUE
TCF4	ENSG00000196628	2.49723	1.32033	0	FALSE	TRUE
NIPAL4	ENSG00000172548	2.49634	1.31982	0	FALSE	FALSE
KLK10	ENSG00000129451	2.49495	1.31901	0	FALSE	FALSE
HLA-H	ENSG00000206341	2.49393	1.31842	0	FALSE	FALSE
PTAFR	ENSG00000169403	2.49143	1.31697	0	FALSE	TRUE
AC004231.2	ENSG00000234477	2.49128	1.31689	0.000291973	FALSE	FALSE
TMEM159	ENSG00000011638	2.48941	1.3158	0	FALSE	FALSE
ASCL2	ENSG00000183734	2.48789	1.31492	0.00265	FALSE	TRUE
TMEM140	ENSG00000146859	2.48664	1.3142	0	FALSE	TRUE
GSDMB	ENSG00000073605	2.48593	1.31379	0	FALSE	FALSE
LINC00702	ENSG00000233117	2.48375	1.31252	0.000589791	FALSE	FALSE
ARHGEF40	ENSG00000165801	2.48138	1.31115	0	FALSE	FALSE
LIPC	ENSG00000166035	2.48115	1.31101	0.01374	TRUE	TRUE
RP11-147N17.1	ENSG00000242428	2.48098	1.31091	3.11189e-13	FALSE	FALSE
RIPK3	ENSG00000129465	2.479	1.30976	0	FALSE	TRUE
B3GNT3	ENSG00000179913	2.47833	1.30937	0	FALSE	FALSE
RP3-510L9.1	ENSG00000247925	2.47772	1.30902	0	FALSE	FALSE
MARCKSL1	ENSG00000175130	2.47731	1.30878	0	TRUE	TRUE
MMP9	ENSG00000100985	2.47683	1.30849	0.00301	FALSE	TRUE
RHOB	ENSG00000143878	2.47495	1.3074	0	TRUE	TRUE
MBL1P	ENSG00000242600	2.47482	1.30732	3.57494e-13	FALSE	FALSE
CSGALNACT2	ENSG00000169826	2.4731	1.30632	0	FALSE	TRUE
TMEM125	ENSG00000179178	2.4725	1.30597	0.00986	FALSE	TRUE
TPRA1	ENSG00000163870	2.4694	1.30416	0	FALSE	FALSE
ZNF620	ENSG00000177842	2.46642	1.30242	0.00519	FALSE	FALSE
KLF6	ENSG00000067082	2.46624	1.30231	0	TRUE	TRUE
TGM5	ENSG00000104055	2.46228	1.29999	0.00625	FALSE	FALSE
UGCG	ENSG00000148154	2.46094	1.29921	0	TRUE	TRUE
NDRG2	ENSG00000165795	2.45985	1.29857	0	FALSE	TRUE
WDR11-AS1	ENSG00000227165	2.45646	1.29658	0.0094	FALSE	FALSE
RP11-396M11.1	ENSG00000236562	2.45494	1.29569	1.08836e-05	FALSE	FALSE
PRSS22	ENSG00000005001	2.45327	1.2947	0	FALSE	FALSE
TRADD	ENSG00000102871	2.45274	1.29439	0	FALSE	TRUE
TNFRSF10A	ENSG00000104689	2.45213	1.29403	0	FALSE	TRUE
FOS	ENSG00000170345	2.44932	1.29238	0	FALSE	TRUE
PLEKHM1	ENSG00000225190	2.44806	1.29164	0	FALSE	TRUE
CFLAR	ENSG00000003402	2.4449	1.28977	0	FALSE	TRUE
KRTAP2-3	ENSG00000212724	2.44372	1.28908	8.47595e-13	FALSE	FALSE
FAM46A	ENSG00000112773	2.44362	1.28902	0	FALSE	TRUE
VEGFC	ENSG00000150630	2.44223	1.2882	0	TRUE	TRUE
SRGN	ENSG00000122862	2.44124	1.28762	0	FALSE	TRUE
RP11-339B21.8	ENSG00000228510	2.44044	1.28714	3.46264e-07	FALSE	FALSE
AP000769.1	ENSG00000173727	2.43684	1.28501	3.20429e-13	FALSE	FALSE
AC007193.6	ENSG00000267922	2.43648	1.2848	0.01206	FALSE	FALSE
ETS2	ENSG00000157557	2.43646	1.28479	0	FALSE	TRUE
RNF24	ENSG00000101236	2.43617	1.28461	0	FALSE	TRUE
PIGR	ENSG00000162896	2.43577	1.28438	0.00354	FALSE	TRUE
C1orf173	ENSG00000178965	2.43545	1.28419	0.01467	FALSE	FALSE
CTB-88F18.4	ENSG00000271585	2.43496	1.2839	0.0045	FALSE	FALSE
TMEM219	ENSG00000149932	2.4313	1.28173	0	FALSE	FALSE
SYT14	ENSG00000143469	2.42985	1.28087	0.01172	FALSE	FALSE
IL33	ENSG00000137033	2.42634	1.27878	0	FALSE	TRUE
EHD4	ENSG00000103966	2.4252	1.27811	0	TRUE	TRUE
S1PR3	ENSG00000213694	2.42497	1.27796	6.02838e-13	TRUE	TRUE
PSME2	ENSG00000100911	2.42466	1.27778	0	FALSE	TRUE
FAS	ENSG00000026103	2.42436	1.2776	0	FALSE	TRUE
KCNK3	ENSG00000171303	2.42414	1.27747	0	TRUE	TRUE
RP11-91K9.1	ENSG00000231574	2.42269	1.27661	1.0263e-11	FALSE	FALSE
BLZF2P	ENSG00000258565	2.41929	1.27458	0.00217	FALSE	FALSE
RP11-104E19.1	ENSG00000258657	2.41727	1.27338	4.01408e-05	FALSE	FALSE
RP11-408H1.3	ENSG00000223387	2.41463	1.2718	0.02749	FALSE	FALSE
STYK1	ENSG00000060140	2.4138	1.27131	0	FALSE	FALSE
PAG1	ENSG00000076641	2.41375	1.27128	9.06275e-12	FALSE	TRUE
HLA-A	ENSG00000206503	2.41306	1.27087	5.66089e-14	FALSE	TRUE
RAET1G	ENSG00000203722	2.40985	1.26894	8.20853e-12	FALSE	FALSE
POU3F1	ENSG00000185668	2.4098	1.26892	0.000578647	TRUE	TRUE
AP003068.23	ENSG00000254614	2.40668	1.26704	8.17586e-06	FALSE	FALSE
RP1-4G17.5	ENSG00000262302	2.40534	1.26624	0.00114	FALSE	FALSE
HSD3B7	ENSG00000099377	2.40456	1.26577	4.60788e-11	FALSE	TRUE
STC2	ENSG00000113739	2.40272	1.26467	0	FALSE	TRUE
DCP1A	ENSG00000162290	2.40197	1.26422	0	FALSE	FALSE
OPTN	ENSG00000123240	2.3995	1.26273	0	FALSE	TRUE
AC007283.5	ENSG00000234431	2.39866	1.26223	0	FALSE	FALSE
ABL2	ENSG00000143322	2.3966	1.26099	0	FALSE	FALSE
C9orf91	ENSG00000157693	2.39658	1.26098	0	FALSE	FALSE
PROCR	ENSG00000101000	2.39507	1.26007	1.5007e-15	FALSE	TRUE
NEBL	ENSG00000078114	2.39422	1.25955	0	FALSE	TRUE
U91328.21	ENSG00000272558	2.39417	1.25953	0	FALSE	FALSE
CHRFAM7A	ENSG00000166664	2.39272	1.25865	0.00898	FALSE	FALSE
TNFAIP8	ENSG00000145779	2.39262	1.25859	0	FALSE	TRUE
P2RX4	ENSG00000135124	2.38674	1.25504	5.31104e-07	FALSE	TRUE
C1GALT1C1	ENSG00000171155	2.38511	1.25406	0	FALSE	TRUE
NOS2	ENSG00000007171	2.3849	1.25393	0.07915	TRUE	TRUE
PTPRN2	ENSG00000155093	2.3839	1.25332	5.41213e-12	FALSE	FALSE
GSDMC	ENSG00000147697	2.38383	1.25328	0	TRUE	FALSE
RP11-484D2.4	ENSG00000254577	2.38308	1.25283	0.00992	FALSE	FALSE
TRIM25	ENSG00000121060	2.37891	1.2503	0	FALSE	TRUE
RNF169	ENSG00000166439	2.37846	1.25003	0	FALSE	FALSE
BAG1	ENSG00000107262	2.37784	1.24965	0	FALSE	TRUE
PLAU	ENSG00000122861	2.37764	1.24953	1.5007e-15	FALSE	TRUE
LINC00623	ENSG00000235398	2.37625	1.24869	2.20276e-08	FALSE	FALSE
NCALD	ENSG00000104490	2.37617	1.24864	3.78815e-05	TRUE	TRUE
GBP6	ENSG00000183347	2.36869	1.24409	0	FALSE	TRUE
MOV10	ENSG00000155363	2.36744	1.24333	0	FALSE	TRUE
B3GALT4	ENSG00000235863	2.365	1.24184	2.91394e-06	FALSE	FALSE
RP1-59D14.1	ENSG00000262456	2.36298	1.24061	0	FALSE	FALSE
RASSF3	ENSG00000153179	2.36296	1.2406	0	FALSE	TRUE
RP11-465B22.3	ENSG00000217801	2.36094	1.23936	5.86699e-07	FALSE	FALSE
KPNA7	ENSG00000185467	2.35913	1.23825	0.01572	FALSE	FALSE
KB-1107E3.1	ENSG00000253629	2.35772	1.23739	6.0335e-06	FALSE	FALSE
NTNG2	ENSG00000196358	2.35612	1.23642	0.00323	FALSE	TRUE
RP11-326C3.11	ENSG00000251661	2.35595	1.23631	5.79026e-14	FALSE	FALSE
AC093734.1	ENSG00000256005	2.3535	1.23481	8.446e-14	FALSE	FALSE
PATL1	ENSG00000166889	2.35318	1.23461	0	FALSE	FALSE
HIST1H2BC	ENSG00000180596	2.34984	1.23256	3.9413e-06	FALSE	TRUE
WTAPP1	ENSG00000255282	2.34889	1.23198	2.67055e-06	FALSE	FALSE
B4GALT5	ENSG00000158470	2.34883	1.23194	0	FALSE	TRUE
RP11-680H20.2	ENSG00000250519	2.3486	1.2318	0.01501	FALSE	FALSE
POMGNT2	ENSG00000144647	2.34621	1.23033	0	FALSE	FALSE
IL1A	ENSG00000115008	2.34434	1.22918	0	FALSE	TRUE
RP11-702B10.2	ENSG00000273415	2.34345	1.22863	7.64389e-07	FALSE	FALSE
CISD1	ENSG00000122873	2.34116	1.22722	0	FALSE	TRUE
FUT3	ENSG00000171124	2.33995	1.22648	5.70945e-13	FALSE	FALSE
RP6-206I17.2	ENSG00000231734	2.33543	1.22369	0	FALSE	FALSE
SPRY2	ENSG00000136158	2.33509	1.22348	0	TRUE	TRUE
GS1-114I9.1	ENSG00000272638	2.33504	1.22344	2.11613e-07	FALSE	FALSE
NUAK2	ENSG00000163545	2.33416	1.2229	0	FALSE	TRUE
AC016831.7	ENSG00000233559	2.33196	1.22154	7.60516e-11	FALSE	FALSE
RP11-403I13.8	ENSG00000235999	2.32771	1.21891	0	FALSE	FALSE
RASEF	ENSG00000165105	2.32734	1.21868	9.42738e-10	FALSE	FALSE
HIST1H2BJ	ENSG00000124635	2.32486	1.21714	6.03148e-05	FALSE	FALSE
C6orf223	ENSG00000181577	2.32272	1.21581	0	FALSE	FALSE
RP11-239H6.2	ENSG00000227803	2.32186	1.21528	0.11659	FALSE	FALSE
CTD-2008L17.1	ENSG00000267327	2.32008	1.21418	0.01118	FALSE	FALSE
CAMK2D	ENSG00000145349	2.31982	1.21401	0	FALSE	TRUE
NAPA-AS1	ENSG00000268061	2.31864	1.21328	0	FALSE	FALSE
SLC41A2	ENSG00000136052	2.3177	1.21269	9.14242e-14	FALSE	TRUE
C9	ENSG00000113600	2.31755	1.2126	0	FALSE	TRUE
BCL2L13	ENSG00000099968	2.31753	1.21259	0	FALSE	TRUE
CCDC181	ENSG00000117477	2.31503	1.21103	0.006	FALSE	FALSE
RP11-546B15.2	ENSG00000260571	2.315	1.21101	0.0224	FALSE	FALSE
ADAR	ENSG00000160710	2.31394	1.21035	4.58634e-14	TRUE	TRUE
RP3-437C15.1	ENSG00000232702	2.31188	1.20907	0	FALSE	FALSE
RP11-218I7.2	ENSG00000228739	2.30854	1.20698	0.12583	FALSE	FALSE
CD7	ENSG00000173762	2.30816	1.20674	0.02384	FALSE	FALSE
PCDH10	ENSG00000138650	2.3072	1.20614	0.0285	TRUE	FALSE
RP11-676J12.7	ENSG00000262003	2.30193	1.20285	0.01129	FALSE	FALSE
SLAMF7	ENSG00000026751	2.30021	1.20176	4.35265e-06	FALSE	FALSE
DACT3-AS1	ENSG00000245598	2.30005	1.20166	0.01307	FALSE	FALSE
UTY	ENSG00000183878	2.29554	1.19884	2.60571e-12	FALSE	FALSE
AP5B1	ENSG00000254470	2.29401	1.19787	0	FALSE	FALSE
RP1-225E12.3	ENSG00000272446	2.29222	1.19674	0.00955	FALSE	FALSE
USF1	ENSG00000158773	2.29169	1.19641	6.53878e-15	FALSE	FALSE
DENND5A	ENSG00000184014	2.2902	1.19548	0	TRUE	FALSE
ENTPD6	ENSG00000197586	2.28535	1.19242	0	FALSE	FALSE
GPR143	ENSG00000101850	2.28449	1.19187	1.3054e-05	FALSE	FALSE
CDKN1A	ENSG00000124762	2.28406	1.1916	2.08142e-13	FALSE	TRUE
IFI16	ENSG00000163565	2.28177	1.19016	8.64354e-15	FALSE	TRUE
KLHL21	ENSG00000162413	2.2816	1.19005	0	FALSE	TRUE
GADD45A	ENSG00000116717	2.28023	1.18918	0	TRUE	TRUE
PI4K2B	ENSG00000038210	2.27894	1.18837	0	FALSE	TRUE
SPTBN5	ENSG00000137877	2.27892	1.18835	4.44805e-05	FALSE	FALSE
HMOX1	ENSG00000100292	2.27804	1.18779	5.24147e-05	FALSE	TRUE
CLGN	ENSG00000153132	2.2771	1.1872	0.000146615	TRUE	TRUE
CDKL5	ENSG00000008086	2.27556	1.18622	0	FALSE	FALSE
RP11-670E13.5	ENSG00000262112	2.27535	1.18609	0	FALSE	FALSE
RP11-265N7.1	ENSG00000259450	2.27505	1.1859	0.01535	FALSE	FALSE
NAV3	ENSG00000067798	2.27353	1.18494	1.74458e-14	TRUE	TRUE
RAPGEF5	ENSG00000136237	2.27342	1.18487	0	FALSE	TRUE
HIST1H2BG	ENSG00000187990	2.27179	1.18383	0.01182	FALSE	FALSE
LIPT1	ENSG00000144182	2.27055	1.18304	0.02076	FALSE	FALSE
RGMB	ENSG00000174136	2.27032	1.1829	0	TRUE	TRUE
PRKG1-AS1	ENSG00000236671	2.26977	1.18255	0.01727	FALSE	FALSE
CSNK1E	ENSG00000213923	2.2694	1.18231	7.65177e-16	FALSE	TRUE
MAFK	ENSG00000198517	2.26913	1.18214	0	TRUE	TRUE
EPHA2	ENSG00000142627	2.26806	1.18146	0	FALSE	TRUE
RP1-261G23.7	ENSG00000272114	2.26664	1.18055	4.2156e-12	FALSE	FALSE
BCAP29	ENSG00000075790	2.26585	1.18005	0	FALSE	TRUE
HECW1	ENSG00000002746	2.26441	1.17913	0.00973	FALSE	FALSE
CTNNBL1	ENSG00000132792	2.2642	1.179	0	FALSE	FALSE
TRIM34	ENSG00000258659	2.26331	1.17843	0	FALSE	TRUE
SDR16C5	ENSG00000170786	2.26265	1.17801	1.7338e-10	FALSE	FALSE
GOLM1	ENSG00000135052	2.26243	1.17787	0	FALSE	TRUE
PSMA6P1	ENSG00000215414	2.26222	1.17774	5.66089e-14	FALSE	FALSE
PVRL2	ENSG00000130202	2.26141	1.17722	0	FALSE	TRUE
AGR2	ENSG00000106541	2.26136	1.17719	7.50784e-14	FALSE	TRUE
ZNF697	ENSG00000143067	2.25906	1.17572	0	FALSE	FALSE
SMCO2	ENSG00000165935	2.25666	1.17419	0.00655	FALSE	FALSE
SDC4	ENSG00000124145	2.25664	1.17417	1.84771e-13	FALSE	TRUE
UBALD2	ENSG00000185262	2.25649	1.17408	0	TRUE	FALSE
IGFBP6	ENSG00000167779	2.25601	1.17377	4.89629e-13	FALSE	TRUE
VEGFA	ENSG00000112715	2.25465	1.17291	3.67906e-14	FALSE	TRUE
FAM110C	ENSG00000184731	2.25362	1.17225	0	FALSE	TRUE
AC007620.3	ENSG00000242539	2.25273	1.17167	0	FALSE	FALSE
DSCAM	ENSG00000171587	2.25255	1.17156	4.12815e-13	FALSE	FALSE
ARHGAP25	ENSG00000163219	2.2512	1.1707	0	FALSE	FALSE
PRKD2	ENSG00000105287	2.25048	1.17024	0	TRUE	FALSE
ADPRHL2	ENSG00000116863	2.25028	1.17011	0	FALSE	TRUE
VNN1	ENSG00000112299	2.24861	1.16903	7.62176e-11	FALSE	TRUE
PCDH1	ENSG00000156453	2.24756	1.16836	0	FALSE	TRUE
WIPF1	ENSG00000115935	2.24656	1.16772	0	FALSE	TRUE
PTPRR	ENSG00000153233	2.24405	1.16611	0.01586	FALSE	TRUE
H1FX	ENSG00000184897	2.24372	1.16589	1.13302e-14	TRUE	TRUE
JADE2	ENSG00000043143	2.24348	1.16574	0	FALSE	TRUE
ANTXR2	ENSG00000163297	2.24287	1.16535	0	TRUE	FALSE
CIITA	ENSG00000179583	2.24245	1.16508	0.01821	FALSE	TRUE
ST14	ENSG00000149418	2.2418	1.16466	0	TRUE	TRUE
NTRK2	ENSG00000148053	2.2416	1.16453	0.02053	TRUE	TRUE
TM4SF1	ENSG00000169908	2.24095	1.16411	7.65177e-16	TRUE	TRUE
CDH18	ENSG00000145526	2.24029	1.16369	0.09004	TRUE	FALSE
MEI1	ENSG00000167077	2.2383	1.16241	0.0111	FALSE	FALSE
PLEKHF1	ENSG00000166289	2.23778	1.16207	0	FALSE	TRUE
TESK2	ENSG00000070759	2.23461	1.16002	2.7325e-05	FALSE	TRUE
GRID2IP	ENSG00000215045	2.23361	1.15937	0.02572	FALSE	FALSE
SLC12A7	ENSG00000113504	2.23319	1.15911	0	FALSE	FALSE
SLC25A30	ENSG00000174032	2.23237	1.15858	0	FALSE	TRUE
RPL9P18	ENSG00000213309	2.23167	1.15813	0.149	FALSE	FALSE
TMEM154	ENSG00000170006	2.23135	1.15791	0	FALSE	FALSE
PDE7B	ENSG00000171408	2.22739	1.15535	0.02672	TRUE	TRUE
FNDC4	ENSG00000115226	2.22662	1.15485	1.24724e-08	FALSE	TRUE
CCDC24	ENSG00000159214	2.2264	1.15472	8.19476e-14	FALSE	FALSE
MB21D2	ENSG00000180611	2.22357	1.15288	0	FALSE	FALSE
CASP7	ENSG00000165806	2.2232	1.15264	0	FALSE	TRUE
PSORS1C2	ENSG00000204538	2.22292	1.15246	0.00303	FALSE	FALSE
HES1	ENSG00000114315	2.22255	1.15221	0	TRUE	TRUE
CCR3	ENSG00000183625	2.22191	1.1518	1.94769e-05	FALSE	TRUE
CCNL1	ENSG00000163660	2.22076	1.15105	0	FALSE	TRUE
C6orf47-AS1	ENSG00000227198	2.22032	1.15077	0.00465	FALSE	FALSE
KAT2B	ENSG00000114166	2.21982	1.15044	0	FALSE	TRUE
WBSCR27	ENSG00000165171	2.21955	1.15027	0.01668	FALSE	FALSE
CTD-2021J15.1	ENSG00000239462	2.21704	1.14864	0	FALSE	FALSE
JPH2	ENSG00000149596	2.21598	1.14794	9.18573e-06	FALSE	FALSE
ACP2	ENSG00000134575	2.21581	1.14783	0	FALSE	FALSE
ERVK3-1	ENSG00000142396	2.21504	1.14733	6.53878e-15	FALSE	FALSE
AF064858.6	ENSG00000205622	2.21288	1.14592	0.10197	FALSE	FALSE
RP3-323P13.2	ENSG00000227954	2.21204	1.14538	0.02414	FALSE	FALSE
OGFR-AS1	ENSG00000229873	2.21046	1.14435	0.02182	FALSE	FALSE
STARD4	ENSG00000164211	2.20872	1.14321	0	TRUE	TRUE
TMEM123	ENSG00000152558	2.20814	1.14283	0	FALSE	TRUE
CCDC64B	ENSG00000162069	2.20701	1.14209	0.000114048	FALSE	FALSE
ZMYM6NB	ENSG00000243749	2.20677	1.14194	4.2744e-09	FALSE	FALSE
MAST4	ENSG00000069020	2.20635	1.14166	0	FALSE	TRUE
NDUFA9	ENSG00000139180	2.20321	1.13961	0	FALSE	TRUE
SMOC1	ENSG00000198732	2.20301	1.13948	0	FALSE	TRUE
ASAH2B	ENSG00000204147	2.20286	1.13938	0	FALSE	FALSE
RABGEF1	ENSG00000154710	2.20254	1.13917	0	FALSE	FALSE
MAPK8IP2	ENSG00000008735	2.2007	1.13797	1.13037e-06	FALSE	FALSE
EMP1	ENSG00000134531	2.19983	1.13739	0	FALSE	TRUE
RP3-395M20.12	ENSG00000272449	2.19717	1.13564	0.04519	FALSE	FALSE
ARNTL2	ENSG00000029153	2.1954	1.13449	0	FALSE	TRUE
ABLIM2	ENSG00000163995	2.19522	1.13437	2.65771e-05	FALSE	FALSE
TOR1AIP1	ENSG00000143337	2.19263	1.13266	0	FALSE	TRUE
LIMS3_2	ENSG00000257207	2.19028	1.13112	1.44477e-05	FALSE	FALSE
COBL	ENSG00000106078	2.19009	1.13099	3.04096e-05	FALSE	TRUE
KRT23	ENSG00000108244	2.1891	1.13034	0	FALSE	TRUE
BLNK	ENSG00000095585	2.18809	1.12967	2.7262e-09	TRUE	TRUE
NFASC	ENSG00000163531	2.18806	1.12965	1.98536e-10	FALSE	FALSE
AC097639.8	ENSG00000237433	2.18709	1.12901	0.16123	FALSE	FALSE
MACROD2	ENSG00000172264	2.18697	1.12893	0	FALSE	FALSE
RBCK1	ENSG00000125826	2.18648	1.12861	0	FALSE	TRUE
USHBP1	ENSG00000130307	2.18646	1.1286	0.37083	FALSE	FALSE
RP11-875O11.1	ENSG00000245025	2.18548	1.12795	6.90497e-05	FALSE	FALSE
CD82	ENSG00000085117	2.18538	1.12788	0	FALSE	FALSE
FAM131A	ENSG00000175182	2.18509	1.12769	3.99334e-12	FALSE	FALSE
ZBTB20-AS1	ENSG00000241560	2.1835	1.12665	0.09984	FALSE	FALSE
RP11-313E19.2	ENSG00000248388	2.1797	1.12413	0	FALSE	FALSE
DENND2C	ENSG00000175984	2.17863	1.12342	0	FALSE	FALSE
B3GALNT1	ENSG00000169255	2.17826	1.12318	0	FALSE	TRUE
CTSO	ENSG00000256043	2.17811	1.12307	0	TRUE	TRUE
NT5E	ENSG00000135318	2.17774	1.12283	7.57806e-13	FALSE	TRUE
AMOTL2	ENSG00000114019	2.1768	1.12221	0	FALSE	TRUE
RP11-159D12.2	ENSG00000264112	2.17679	1.1222	0.05141	FALSE	FALSE
CATSPERG	ENSG00000099338	2.17662	1.12209	0.00914	FALSE	FALSE
SYNJ2BP	ENSG00000213463	2.17434	1.12058	1.12614e-05	FALSE	TRUE
RNF149	ENSG00000163162	2.1735	1.12002	0	FALSE	FALSE
RP11-394J1.2	ENSG00000258177	2.16968	1.11749	9.14731e-10	FALSE	FALSE
TOB1-AS1	ENSG00000229980	2.16875	1.11686	0.01606	FALSE	FALSE
RP1-232L22__B.1	ENSG00000178146	2.16651	1.11537	0.00902	FALSE	FALSE
GJB5	ENSG00000189280	2.16498	1.11435	0	FALSE	FALSE
ABHD16B	ENSG00000183260	2.16488	1.11429	2.5498e-05	FALSE	FALSE
NIPA1	ENSG00000170113	2.16383	1.11359	0	TRUE	FALSE
THSD1	ENSG00000136114	2.16326	1.11321	0	FALSE	FALSE
GAL	ENSG00000069482	2.16248	1.11269	0.000101692	FALSE	TRUE
RP11-244O19.1	ENSG00000261534	2.16171	1.11217	2.5726e-13	FALSE	FALSE
CADM1	ENSG00000182985	2.16162	1.11211	1.60012e-08	TRUE	TRUE
BNIP3	ENSG00000176171	2.16092	1.11165	0	FALSE	TRUE
RAPH1	ENSG00000173166	2.1607	1.1115	0	FALSE	TRUE
IFNGR2	ENSG00000159128	2.1578	1.10956	0	TRUE	TRUE
ERCC1	ENSG00000012061	2.15734	1.10925	6.53878e-15	FALSE	TRUE
AC003092.1	ENSG00000236453	2.15623	1.10851	0	FALSE	FALSE
TFAP2C	ENSG00000087510	2.15596	1.10833	0	FALSE	TRUE
CCND3	ENSG00000112576	2.15445	1.10732	0	TRUE	TRUE
C4orf45	ENSG00000164123	2.15199	1.10567	4.63512e-05	FALSE	FALSE
LPAR3	ENSG00000171517	2.15168	1.10546	0	FALSE	FALSE
RNF122	ENSG00000133874	2.15121	1.10515	1.33987e-12	FALSE	FALSE
SPATA13	ENSG00000182957	2.15038	1.10459	4.35526e-05	FALSE	FALSE
CCDC85B	ENSG00000175602	2.14816	1.1031	7.50983e-13	FALSE	FALSE
HIVEP2	ENSG00000010818	2.14794	1.10296	0	FALSE	TRUE
AP000695.6	ENSG00000230479	2.14695	1.10229	9.03367e-10	FALSE	FALSE
CTD-2555C10.3	ENSG00000259230	2.14686	1.10223	0.000151543	FALSE	FALSE
CTC-490E21.10	ENSG00000269843	2.14582	1.10153	0.16992	FALSE	FALSE
ARL5B	ENSG00000165997	2.14577	1.1015	0	FALSE	TRUE
C15orf39	ENSG00000167173	2.14475	1.10081	0	FALSE	FALSE
DNAJC1	ENSG00000136770	2.14303	1.09965	0	TRUE	TRUE
RAB43P1	ENSG00000259856	2.14285	1.09953	0	FALSE	FALSE
PTPN12	ENSG00000127947	2.14266	1.0994	0	FALSE	TRUE
TRIM36	ENSG00000152503	2.14192	1.0989	0.000606754	FALSE	TRUE
NKD2	ENSG00000145506	2.14154	1.09865	0.02183	FALSE	TRUE
SHC4	ENSG00000185634	2.14051	1.09796	3.65899e-09	FALSE	FALSE
PRDM16	ENSG00000142611	2.14019	1.09774	0.0383	FALSE	TRUE
UCA1	ENSG00000214049	2.13799	1.09625	0	FALSE	FALSE
SLC25A25	ENSG00000148339	2.13607	1.09496	1.06408e-11	FALSE	TRUE
RP11-815J4.5	ENSG00000267478	2.13448	1.09389	0.01124	FALSE	FALSE
ANGPTL4	ENSG00000167772	2.13363	1.09331	2.38894e-11	FALSE	TRUE
MIR146A	ENSG00000253522	2.133	1.09288	0.00755	FALSE	TRUE
KRT6B	ENSG00000185479	2.12833	1.08972	6.29772e-14	FALSE	FALSE
DNAJC15	ENSG00000120675	2.12831	1.08971	0	TRUE	TRUE
FKBP1B	ENSG00000119782	2.12774	1.08932	0	FALSE	TRUE
EFTUD1	ENSG00000140598	2.12721	1.08896	0	FALSE	FALSE
ARHGAP5-AS1	ENSG00000258655	2.1269	1.08875	0.00234	FALSE	FALSE
BTN2A1	ENSG00000112763	2.1256	1.08787	0	FALSE	FALSE
CALB1	ENSG00000104327	2.12488	1.08738	0.0033	FALSE	TRUE
PAOX	ENSG00000148832	2.12448	1.08711	8.36579e-08	FALSE	TRUE
SLFN5	ENSG00000166750	2.12342	1.08639	9.11271e-13	FALSE	TRUE
TACSTD2	ENSG00000184292	2.1199	1.08399	5.76731e-12	TRUE	TRUE
BTN2A2	ENSG00000124508	2.11929	1.08358	3.42507e-12	FALSE	TRUE
ANKFY1	ENSG00000185722	2.11792	1.08265	0	FALSE	FALSE
RP11-615J4.4	ENSG00000240787	2.11613	1.08142	0.01864	FALSE	FALSE
SRP19	ENSG00000153037	2.11596	1.08131	3.33427e-07	FALSE	FALSE
MT1H	ENSG00000205358	2.11588	1.08126	0.02461	FALSE	TRUE
RP11-757F18.3	ENSG00000244144	2.11423	1.08013	1.89748e-05	FALSE	FALSE
FMR1	ENSG00000102081	2.11344	1.07959	0	FALSE	FALSE
RP11-1149O23.2	ENSG00000253930	2.11298	1.07928	0.000291486	FALSE	FALSE
AGBL2	ENSG00000165923	2.11201	1.07862	0.00502	FALSE	TRUE
RP11-426L16.3	ENSG00000225075	2.11159	1.07833	1.68219e-12	FALSE	FALSE
KYNU	ENSG00000115919	2.11095	1.07789	0	FALSE	TRUE
SLPI	ENSG00000124107	2.11091	1.07786	5.93475e-10	FALSE	TRUE
PAPD5	ENSG00000121274	2.11056	1.07762	0	FALSE	FALSE
FZD5	ENSG00000163251	2.11004	1.07727	0	FALSE	TRUE
CCDC147	ENSG00000120051	2.10977	1.07708	0.02587	FALSE	FALSE
FER1L6	ENSG00000214814	2.10839	1.07614	7.61792e-05	FALSE	FALSE
MMEL1	ENSG00000142606	2.10754	1.07556	0.19113	FALSE	FALSE
RP11-397A16.2	ENSG00000267325	2.10532	1.07404	0.07897	FALSE	FALSE
LIPG	ENSG00000101670	2.10465	1.07358	0	FALSE	TRUE
GPR160	ENSG00000173890	2.10452	1.07349	0.00349	FALSE	TRUE
AC079807.4	ENSG00000230773	2.10448	1.07346	0.07973	FALSE	FALSE
RP11-23P13.6	ENSG00000174171	2.10326	1.07263	1.01177e-09	FALSE	FALSE
RP11-611O2.3	ENSG00000256664	2.10309	1.07251	6.95826e-13	FALSE	FALSE
ADAM19	ENSG00000135074	2.10229	1.07196	0	FALSE	TRUE
CTC-479C5.12	ENSG00000261884	2.10224	1.07193	0.03736	FALSE	FALSE
PARP3	ENSG00000041880	2.1009	1.07101	0	FALSE	FALSE
FLOT1	ENSG00000137312	2.10085	1.07097	2.19127e-13	FALSE	TRUE
RP1-67K17.3	ENSG00000233138	2.10081	1.07095	0	FALSE	FALSE
TRPV2	ENSG00000187688	2.10046	1.07071	0.00113	FALSE	TRUE
RAB9A	ENSG00000123595	2.10023	1.07055	7.65177e-16	FALSE	FALSE
IMPA1	ENSG00000133731	2.0996	1.07012	0	FALSE	FALSE
FHL3	ENSG00000183386	2.09937	1.06995	0	FALSE	FALSE
SH2D2A	ENSG00000027869	2.09918	1.06983	5.18678e-09	FALSE	FALSE
ARRDC3	ENSG00000113369	2.09561	1.06737	0	FALSE	TRUE
GCSAM	ENSG00000174500	2.09426	1.06644	2.28195e-08	FALSE	FALSE
LRP1B	ENSG00000168702	2.09168	1.06466	0.04368	FALSE	FALSE
NAGK	ENSG00000124357	2.09096	1.06416	1.5007e-15	FALSE	TRUE
RP11-810M2.2	ENSG00000263165	2.09	1.0635	4.66992e-12	FALSE	FALSE
MFSD12	ENSG00000161091	2.08938	1.06307	0	FALSE	TRUE
BCL2L1	ENSG00000171552	2.08768	1.0619	0	FALSE	TRUE
ZNF841	ENSG00000197608	2.08762	1.06186	0.000575109	FALSE	FALSE
INSIG2	ENSG00000125629	2.08755	1.06181	0	FALSE	TRUE
TEK	ENSG00000120156	2.08716	1.06154	0.02537	FALSE	TRUE
CP	ENSG00000047457	2.08708	1.06148	2.15737e-10	FALSE	TRUE
STAP2	ENSG00000178078	2.08597	1.06072	3.56467e-13	FALSE	TRUE
BTG1	ENSG00000133639	2.08556	1.06043	0	TRUE	TRUE
TMEM156	ENSG00000121895	2.08462	1.05978	7.65177e-16	FALSE	FALSE
AC109829.1	ENSG00000233438	2.0842	1.05949	0.01947	FALSE	FALSE
HSD17B14	ENSG00000087076	2.08349	1.059	0.00204	FALSE	FALSE
USP53	ENSG00000145390	2.08218	1.05809	0	FALSE	TRUE
COX6B2	ENSG00000160471	2.08133	1.05751	6.05327e-05	FALSE	TRUE
ZDHHC13	ENSG00000177054	2.08124	1.05744	0	FALSE	TRUE
ASH1L-AS1	ENSG00000235919	2.07929	1.05609	0.01065	FALSE	FALSE
C2orf16	ENSG00000221843	2.07805	1.05523	0.00443	FALSE	FALSE
GRHL1	ENSG00000134317	2.07644	1.05411	2.52605e-11	FALSE	TRUE
CAB39	ENSG00000135932	2.07622	1.05396	0	FALSE	TRUE
C1GALT1	ENSG00000106392	2.07605	1.05384	0	TRUE	TRUE
DUSP22	ENSG00000112679	2.07546	1.05343	0	FALSE	FALSE
USP15	ENSG00000135655	2.07545	1.05343	0	FALSE	TRUE
RP11-517C16.2	ENSG00000261286	2.07509	1.05318	0	FALSE	FALSE
AC004906.3	ENSG00000237286	2.0737	1.05221	3.64553e-05	FALSE	FALSE
AMPD3	ENSG00000133805	2.07179	1.05088	0	TRUE	TRUE
ARHGAP15	ENSG00000075884	2.0708	1.05019	0.17539	FALSE	FALSE
RP11-58K22.5	ENSG00000254693	2.06937	1.04919	0.000390957	FALSE	FALSE
DUSP6	ENSG00000139318	2.06867	1.0487	0	FALSE	TRUE
PLK3	ENSG00000173846	2.06841	1.04852	0	TRUE	TRUE
NOD1	ENSG00000106100	2.06779	1.04809	7.65177e-16	TRUE	TRUE
KCNG1	ENSG00000026559	2.06756	1.04793	8.64354e-15	TRUE	TRUE
LOC124685	ENSG00000228118	2.06625	1.04701	0.01427	FALSE	FALSE
AC007255.8	ENSG00000223813	2.06607	1.04689	0.03541	FALSE	FALSE
RP5-884G6.2	ENSG00000228084	2.06505	1.04618	0.03082	FALSE	FALSE
TAGLN	ENSG00000149591	2.0632	1.04488	1.9072e-09	FALSE	TRUE
TRNP1	ENSG00000253368	2.0627	1.04453	1.40623e-12	FALSE	TRUE
C19orf71	ENSG00000183397	2.06227	1.04423	6.22002e-10	FALSE	FALSE
RP11-400N13.3	ENSG00000232679	2.06091	1.04328	6.71888e-05	FALSE	FALSE
AC007879.5	ENSG00000223725	2.06071	1.04314	0	FALSE	FALSE
CCAT1	ENSG00000247844	2.05972	1.04245	0	FALSE	FALSE
CTD-2127H9.1	ENSG00000249740	2.05751	1.0409	3.02695e-08	FALSE	FALSE
CCDC146	ENSG00000135205	2.05701	1.04055	3.24795e-05	FALSE	FALSE
SIK1	ENSG00000142178	2.05695	1.04051	1.64509e-13	TRUE	TRUE
RP11-148B18.3	ENSG00000226835	2.05603	1.03986	0.32326	FALSE	FALSE
CTC-471F3.5	ENSG00000269069	2.05553	1.03951	4.88883e-05	FALSE	FALSE
GPR180	ENSG00000152749	2.05416	1.03855	0	FALSE	FALSE
PSORS1C1	ENSG00000204540	2.05095	1.0363	2.17501e-13	FALSE	FALSE
TLR4	ENSG00000136869	2.04953	1.03529	9.30022e-13	FALSE	TRUE
C1orf54	ENSG00000118292	2.04945	1.03524	0.000121042	FALSE	FALSE
RPS6KC1	ENSG00000136643	2.04912	1.035	0	FALSE	FALSE
PANX1	ENSG00000110218	2.04911	1.03499	0	FALSE	TRUE
AC017002.1	ENSG00000240350	2.04896	1.03489	0.000923668	FALSE	FALSE
SNX6P1	ENSG00000267920	2.04722	1.03367	4.65235e-07	FALSE	FALSE
TMEM50A	ENSG00000183726	2.04656	1.0332	0	TRUE	TRUE
BHLHE40-AS1	ENSG00000235831	2.04622	1.03296	0.00374	FALSE	FALSE
CRISPLD2	ENSG00000103196	2.04587	1.03271	0.03637	TRUE	TRUE
PLEKHN1	ENSG00000187583	2.04494	1.03206	0	FALSE	FALSE
PCSK2	ENSG00000125851	2.04386	1.03129	0.01625	FALSE	TRUE
RP11-295G20.2	ENSG00000233461	2.04249	1.03033	2.55784e-06	FALSE	FALSE
PRODH	ENSG00000100033	2.04241	1.03028	0.000231041	FALSE	TRUE
C11orf52	ENSG00000149300	2.04214	1.03008	0.01336	FALSE	TRUE
SRPX2	ENSG00000102359	2.04214	1.03008	1.74225e-10	FALSE	TRUE
ZBTB20	ENSG00000181722	2.04173	1.02979	6.51456e-10	TRUE	TRUE
ZSWIM4	ENSG00000132003	2.04138	1.02954	0	FALSE	FALSE
RP11-603J24.9	ENSG00000257411	2.04071	1.02907	3.33175e-06	FALSE	FALSE
MICB	ENSG00000204516	2.03873	1.02767	0	FALSE	TRUE
PTPRE	ENSG00000132334	2.03789	1.02707	0	TRUE	TRUE
RP11-566F5.1	ENSG00000270294	2.03709	1.02651	0.000323229	FALSE	FALSE
SLC30A4	ENSG00000104154	2.03641	1.02603	1.88253e-08	FALSE	FALSE
ZC3HAV1	ENSG00000105939	2.0362	1.02588	0	FALSE	TRUE
CREB5	ENSG00000146592	2.03518	1.02516	6.84134e-09	FALSE	TRUE
EGF	ENSG00000138798	2.03432	1.02455	0.03274	TRUE	TRUE
STAC	ENSG00000144681	2.03345	1.02393	3.42945e-13	FALSE	FALSE
SMCHD1	ENSG00000101596	2.03315	1.02372	0	FALSE	FALSE
VRK2	ENSG00000028116	2.03198	1.02289	0	TRUE	TRUE
KIAA0391_1	ENSG00000100890	2.03055	1.02187	3.66245e-07	FALSE	FALSE
ELF1	ENSG00000120690	2.03024	1.02165	0	FALSE	TRUE
C9orf152	ENSG00000188959	2.02937	1.02103	0.06532	FALSE	FALSE
UNC13D	ENSG00000092929	2.02906	1.02081	2.14093e-05	FALSE	FALSE
PRICKLE4	ENSG00000124593	2.02901	1.02077	0	FALSE	FALSE
RP6-206I17.1	ENSG00000223804	2.02693	1.0193	1.38895e-11	FALSE	FALSE
TMBIM1	ENSG00000135926	2.02641	1.01892	3.7831e-11	FALSE	TRUE
MAFG	ENSG00000197063	2.02565	1.01839	0	FALSE	TRUE
VTCN1	ENSG00000134258	2.02528	1.01812	0.03579	FALSE	FALSE
ANKIB1	ENSG00000001629	2.02502	1.01793	0	FALSE	TRUE
BACH1	ENSG00000156273	2.0242	1.01735	0	FALSE	TRUE
YY1AP1	ENSG00000163374	2.02357	1.0169	0	FALSE	FALSE
IZUMO4	ENSG00000099840	2.02255	1.01617	0.000158611	FALSE	FALSE
IL1B	ENSG00000125538	2.02226	1.01597	1.74458e-14	FALSE	TRUE
RP11-757F18.5	ENSG00000261488	2.02071	1.01486	2.99825e-05	FALSE	FALSE
GNB4	ENSG00000114450	2.0207	1.01486	0	FALSE	FALSE
C1orf51	ENSG00000159208	2.02021	1.0145	0.000302268	FALSE	FALSE
JUN	ENSG00000177606	2.02011	1.01444	0	FALSE	TRUE
DAP3	ENSG00000132676	2.01975	1.01418	8.52781e-05	FALSE	TRUE
GPBP1	ENSG00000062194	2.01888	1.01356	0	TRUE	TRUE
LACTB	ENSG00000103642	2.01786	1.01282	4.95032e-09	FALSE	FALSE
RAB43	ENSG00000172780	2.01597	1.01147	0	FALSE	TRUE
ITGA1	ENSG00000213949	2.01557	1.01119	2.42031e-10	FALSE	TRUE
CYB5R1	ENSG00000159348	2.01553	1.01116	1.40623e-12	FALSE	TRUE
GRAMD1B	ENSG00000023171	2.01515	1.01089	0	FALSE	FALSE
PPARD	ENSG00000112033	2.0149	1.01071	0	FALSE	TRUE
CDK17	ENSG00000059758	2.01484	1.01067	0	TRUE	FALSE
AMN1	ENSG00000151743	2.01445	1.01039	0.000422842	FALSE	TRUE
CLDN16	ENSG00000113946	2.01227	1.00882	5.24959e-08	FALSE	FALSE
LINC01137	ENSG00000233621	2.01219	1.00876	1.04361e-07	FALSE	FALSE
RP11-46D6.1	ENSG00000261512	2.01147	1.00825	0	FALSE	FALSE
EMC7	ENSG00000134153	2.01113	1.00801	2.80665e-11	FALSE	FALSE
CLDND1	ENSG00000080822	2.00767	1.00552	0	FALSE	FALSE
RELB	ENSG00000104856	2.0036	1.0026	0	FALSE	TRUE
RP3-388N13.2	ENSG00000254387	2.00288	1.00207	5.12404e-08	FALSE	FALSE
PMP22	ENSG00000109099	2.00044	1.00032	0.02655	TRUE	TRUE
TRIML2	ENSG00000179046	1.99836	0.99882	0.00377	FALSE	FALSE
CCDC69	ENSG00000198624	1.99788	0.99847	1.11454e-09	FALSE	TRUE
MNT	ENSG00000070444	1.99682	0.9977	0	FALSE	TRUE
SLC25A23	ENSG00000125648	1.99547	0.99673	0	FALSE	TRUE
L2HGDH	ENSG00000087299	1.99451	0.99603	0	FALSE	FALSE
NSUN7	ENSG00000179299	1.99261	0.99466	0.01698	FALSE	FALSE
CYB5R2	ENSG00000166394	1.99193	0.99417	1.06445e-14	FALSE	FALSE
NEK7	ENSG00000151414	1.99063	0.99323	0	FALSE	TRUE
AIDA	ENSG00000186063	1.98811	0.9914	0	FALSE	FALSE
BHLHE40	ENSG00000134107	1.98637	0.99013	1.20094e-11	TRUE	TRUE
IGSF9	ENSG00000085552	1.98367	0.98817	0	FALSE	TRUE
FOXO4	ENSG00000184481	1.98227	0.98715	3.21995e-07	FALSE	FALSE
MAFB	ENSG00000204103	1.98108	0.98629	0.04942	FALSE	TRUE
RP11-369G6.2	ENSG00000268105	1.98089	0.98615	0.000553322	FALSE	FALSE
RP11-145M9.4	ENSG00000269728	1.98041	0.9858	9.58634e-08	FALSE	FALSE
CTD-2114J12.1	ENSG00000253525	1.9798	0.98535	0.0392	FALSE	FALSE
CPNE8	ENSG00000139117	1.97928	0.98497	0	FALSE	TRUE
RP11-395P17.11	ENSG00000269988	1.9787	0.98455	0.000878029	FALSE	FALSE
CALCRL	ENSG00000064989	1.97801	0.98405	0.000604039	FALSE	TRUE
N4BP1	ENSG00000102921	1.97657	0.983	1.67829e-14	FALSE	FALSE
HIST1H2BE	ENSG00000197697	1.97656	0.98299	0.20717	FALSE	TRUE
CLMN	ENSG00000165959	1.9757	0.98236	0	FALSE	TRUE
RP11-635N19.1	ENSG00000267390	1.97388	0.98103	0.04622	FALSE	FALSE
ZFPM2	ENSG00000169946	1.97242	0.97997	5.88184e-05	FALSE	TRUE
ADRBK2	ENSG00000100077	1.97124	0.97911	0	FALSE	TRUE
FER1L4	ENSG00000088340	1.97108	0.97899	0.000414493	FALSE	FALSE
ELK3	ENSG00000111145	1.97069	0.9787	0	FALSE	TRUE
C1S	ENSG00000182326	1.97061	0.97864	0	FALSE	TRUE
RPSAP52	ENSG00000241749	1.97013	0.97829	0	FALSE	FALSE
RP11-6F2.5	ENSG00000241544	1.97011	0.97828	0.000121131	FALSE	FALSE
B4GALT1	ENSG00000086062	1.9691	0.97754	4.60856e-11	FALSE	TRUE
GRAMD1C	ENSG00000178075	1.96837	0.977	1.06234e-08	FALSE	TRUE
BCAR3	ENSG00000137936	1.96704	0.97602	0	TRUE	TRUE
CXCL5	ENSG00000163735	1.96556	0.97494	0	FALSE	TRUE
[truncated: 7,071 more rows]
