# Supplementary material for: Chlamydia trachomatis induces the transcriptional activity of host YAP in a Hippo-independent fashion
Source: Front Cell Infect Microbiol. 2023 Feb 27;13:1098420. doi: 10.3389/fcimb.2023.1098420 (PMC10008951; doi:10.3389/fcimb.2023.1098420)
Supplement: Supplementary file 4 [file Table_4.xlsx]

## Sheet: Sheet1
Symbol	ENSEMBL	End1_L2-WT_FC	End1_L2-WT_logFC	End1_L2-WT_FDRP	HCEC_L2-WT_FC	HCEC_L2-WT_logFC	HCEC_L2-WT_FDRP	ChEA_YAP
MALT1	ENSG00000172175	66.1269	6.04716	0.08397	4.04267	2.01531	0.000214581	TRUE
RSPO3	ENSG00000146374	15.8365	3.98518	0.000955648	7.08288	2.82434	1	TRUE
SLIT1	ENSG00000187122	11.867	3.56889	0.27161	92.1239	6.5255	0.02019	TRUE
SLC28A3	ENSG00000197506	9.99617	3.32137	6.01101e-06	3.99145	1.99691	1.56018e-10	TRUE
RUFY4	ENSG00000188282	9.72405	3.28156	0.00713	57.658	5.84945	3.32717e-05	TRUE
TNFAIP3	ENSG00000118503	8.35593	3.0628	0	8.20383	3.0363	0	TRUE
EXOC3L4	ENSG00000205436	6.03068	2.59232	0.02333	22.8366	4.51327	7.23885e-09	TRUE
HSD17B2	ENSG00000086696	5.735	2.51979	1	2.87413	1.52313	0	TRUE
SLC44A4	ENSG00000204385	5.71181	2.51395	0	8.53195	3.09288	0	TRUE
AFF3	ENSG00000144218	4.98229	2.31681	0.013	1.41999	0.505876	1	TRUE
TMPRSS2	ENSG00000184012	4.21661	2.07608	0.08846	4.20372	2.07167	0	TRUE
LIPC	ENSG00000166035	4.15098	2.05345	1	2.64897	1.40543	0.01374	TRUE
NR4A3	ENSG00000119508	4.02821	2.01014	0.0131	21.0347	4.3947	0	TRUE
GPR37L1	ENSG00000170075	3.97377	1.99051	0.0032	2.62398	1.39175	1	TRUE
INHBA	ENSG00000122641	3.76817	1.91386	0	1.94504	0.959798	1.19838e-12	TRUE
SELP	ENSG00000174175	3.72117	1.89576	1	-3.53808	-1.82297	0.04415	TRUE
FA2H	ENSG00000103089	3.60191	1.84876	0.00593	10.0426	3.32806	0	TRUE
B3GNT7	ENSG00000156966	3.51983	1.81551	1	5.58561	2.48171	0	TRUE
ESM1	ENSG00000164283	3.50708	1.81027	2.90408e-05	53.2044	5.73347	0.000223328	TRUE
PTX3	ENSG00000163661	3.32104	1.73163	0.13006	7.62097	2.92998	0	TRUE
PPP1R15A	ENSG00000087074	3.08689	1.62615	0	6.40906	2.68011	0	TRUE
HAPLN3	ENSG00000140511	3.06567	1.6162	0.01863	1.93419	0.95173	3.0354e-07	TRUE
PCDH17	ENSG00000118946	3.01338	1.59138	0.00188	36.5693	5.19256	3.79449e-09	TRUE
GBP2	ENSG00000162645	3.00745	1.58854	0.0136	3.84242	1.94201	0	TRUE
PTN	ENSG00000105894	2.85638	1.51419	1	9.57243	3.25889	0	TRUE
SALL1	ENSG00000103449	2.85373	1.51285	1	1.27725	0.353042	0.01111	TRUE
RASSF10	ENSG00000189431	2.79019	1.48036	2.91124e-12	2.01188	1.00854	0	TRUE
GMPR	ENSG00000137198	2.77261	1.47124	0.000678411	33.1095	5.04917	0	TRUE
ADAMTS9	ENSG00000163638	2.72946	1.44861	1	11.1444	3.47825	0	TRUE
CDH5	ENSG00000179776	2.69297	1.4292	1	-2.94968	-1.56056	0	TRUE
LIF	ENSG00000128342	2.67989	1.42217	0	1.77869	0.830817	2.67454e-12	TRUE
OSBP2	ENSG00000184792	2.64869	1.40528	0.02093	5.88943	2.55813	0	TRUE
PELI1	ENSG00000197329	2.58799	1.37183	4.55075e-05	4.53299	2.18046	0	TRUE
CD68	ENSG00000129226	2.5862	1.37084	0	7.33048	2.87391	0	TRUE
DUSP10	ENSG00000143507	2.54008	1.34488	0	5.09082	2.3479	0	TRUE
KDM7A	ENSG00000006459	2.48232	1.31169	0.35298	4.43951	2.1504	0	TRUE
TMEM171	ENSG00000157111	2.45059	1.29313	0.12281	9.44723	3.23989	0	TRUE
ERRFI1	ENSG00000116285	2.3066	1.20577	0	4.33018	2.11443	0	TRUE
DDIT3	ENSG00000175197	2.30238	1.20312	0.06578	5.86979	2.55331	0	TRUE
AMPD3	ENSG00000133805	2.26014	1.17641	4.03912e-07	2.19866	1.13663	0	TRUE
BTG1	ENSG00000133639	2.23412	1.15971	0	2.21277	1.14585	0	TRUE
DUSP5	ENSG00000138166	2.23304	1.15901	1.60435e-09	9.53692	3.25352	0	TRUE
GADD45B	ENSG00000099860	2.19809	1.13625	1.1506e-08	5.28283	2.40131	0	TRUE
PIK3IP1	ENSG00000100100	2.18435	1.1272	0	1.02665	0.0379403	0.66118	TRUE
PIM1	ENSG00000137193	2.14843	1.10328	0.01777	2.83496	1.50333	0	TRUE
PFKFB4	ENSG00000114268	2.13314	1.09298	0.00747	1.13295	0.180085	1	TRUE
IL7R	ENSG00000168685	2.1243	1.08699	0.5315	3.5381	1.82297	0	TRUE
ELOVL7	ENSG00000164181	2.10432	1.07335	0	5.26918	2.39758	0	TRUE
BHLHE40	ENSG00000134107	2.08736	1.06168	0	2.10843	1.07617	1.20094e-11	TRUE
TAGAP	ENSG00000164691	2.01901	1.01365	1.10441e-08	885.935	9.79106	0.000103797	TRUE
NCOA7	ENSG00000111912	2.00879	1.00633	0.03866	6.7382	2.75236	0	TRUE
PGBD5	ENSG00000177614	2.00856	1.00616	0	1.41428	0.500068	0.000150401	TRUE
SP110	ENSG00000135899	2.00765	1.00551	0	4.9121	2.29634	0	TRUE
MTSS1	ENSG00000170873	1.99306	0.994985	0.02402	1.40034	0.485772	0.0027	TRUE
ADAMTSL1	ENSG00000178031	1.96256	0.97274	1	-2.45229	-1.29413	0.0058	TRUE
MARCKSL1	ENSG00000175130	1.95225	0.965134	0	2.62655	1.39317	0	TRUE
PLK3	ENSG00000173846	1.95101	0.96422	0.24862	2.18932	1.13048	0	TRUE
TSPAN11	ENSG00000110900	1.93197	0.950076	4.17355e-15	-1.91001	-0.933583	1	TRUE
NDRG1	ENSG00000104419	1.91759	0.939297	0.000148935	1.2998	0.378286	0.0546	TRUE
IFNGR2	ENSG00000159128	1.91267	0.935585	0.00028121	2.2861	1.19289	0	TRUE
SOX4	ENSG00000124766	1.9123	0.935309	2.36305e-14	1.2665	0.340849	0.01434	TRUE
POU3F1	ENSG00000185668	1.89389	0.921355	1	2.55955	1.35589	0.000578647	TRUE
NRCAM	ENSG00000091129	1.87638	0.907952	0.000228727	-1.00842	-0.0121011	1	TRUE
IGFBP3	ENSG00000146674	1.87411	0.906208	0.15917	2.80516	1.48808	0	TRUE
SLC7A2	ENSG00000003989	1.86978	0.902866	7.65126e-06	2.82436	1.49793	0	TRUE
ZBTB7C	ENSG00000184828	1.85529	0.891646	1	-2.37835	-1.24996	2.90923e-07	TRUE
S1PR3	ENSG00000213694	1.85204	0.889114	4.51803e-07	2.57642	1.36537	6.02838e-13	TRUE
PARP14	ENSG00000173193	1.84663	0.884895	2.78178e-10	5.14894	2.36428	0	TRUE
GRHL3	ENSG00000158055	1.84222	0.881448	0.21984	2.06242	1.04434	0	TRUE
NFKB1	ENSG00000109320	1.83551	0.876181	3.07848e-14	1.61236	0.689178	1.02669e-08	TRUE
MYOM3	ENSG00000142661	1.82111	0.864817	1	-1.3714	-0.455646	0.00353	TRUE
IL7	ENSG00000104432	1.81732	0.861811	1.35711e-12	3.82579	1.93576	0	TRUE
ID2	ENSG00000115738	1.81248	0.857965	1	5.46922	2.45133	0	TRUE
GADD45A	ENSG00000116717	1.80823	0.854578	2.10674e-12	2.41564	1.2724	0	TRUE
SPSB1	ENSG00000171621	1.80506	0.852048	2.6341e-11	1.95723	0.968816	0	TRUE
PKD1L2	ENSG00000166473	1.80211	0.849689	1.60552e-14	-1.05776	-0.0810165	1	TRUE
TACSTD2	ENSG00000184292	1.78569	0.836483	0.05486	2.24988	1.16985	5.76731e-12	TRUE
SLC2A3	ENSG00000059804	1.77595	0.828595	9.60523e-11	3.61781	1.85512	0	TRUE
CCNG2	ENSG00000138764	1.76407	0.818912	0.38213	2.80841	1.48976	0	TRUE
FUT2	ENSG00000176920	1.75783	0.813797	1	3.13071	1.64649	0	TRUE
KCNS3	ENSG00000170745	1.7402	0.79925	1.25041e-07	3.30022	1.72256	0	TRUE
MTUS1	ENSG00000129422	1.73389	0.794015	0.00667	-1.29984	-0.378335	1	TRUE
CELF2	ENSG00000048740	1.73331	0.793527	1	1.47285	0.558608	0.00745	TRUE
PPP1R3B	ENSG00000173281	1.73321	0.79345	1.35453e-09	1.94628	0.960719	0	TRUE
SGK1	ENSG00000118515	1.70841	0.772655	7.88199e-10	1.41296	0.498717	0.000112583	TRUE
OASL	ENSG00000135114	1.70137	0.766698	3.62099e-10	60.1957	5.91159	0	TRUE
SAT1	ENSG00000130066	1.68173	0.749944	9.27755e-05	2.82143	1.49643	0	TRUE
SIK1	ENSG00000142178	1.67897	0.747578	2.38267e-09	2.18558	1.12802	1.64509e-13	TRUE
ANKRD9	ENSG00000156381	1.66387	0.734543	1.43642e-06	1.49062	0.575915	9.35636e-06	TRUE
KLF4	ENSG00000136826	1.64452	0.717663	2.83375e-08	2.77607	1.47304	0	TRUE
SAMD4A	ENSG00000020577	1.63812	0.71204	0.0215	1.90448	0.929399	7.65177e-16	TRUE
ARNT2	ENSG00000172379	1.62928	0.704236	0.03672	1.66143	0.732423	0.00887	TRUE
H1FX	ENSG00000184897	1.62655	0.701815	0.00541	2.36682	1.24295	1.13302e-14	TRUE
ZBTB20	ENSG00000181722	1.61481	0.691363	0.1927	2.16848	1.11669	6.51456e-10	TRUE
EREG	ENSG00000124882	1.61017	0.687215	3.17552e-08	1.68848	0.755726	1.70208e-10	TRUE
UGCG	ENSG00000148154	1.60629	0.683729	2.10648e-07	2.61129	1.38476	0	TRUE
FRMD4B	ENSG00000114541	1.5802	0.660112	2.70979e-07	1.56037	0.641888	1.44773e-07	TRUE
TJP2	ENSG00000119139	1.58	0.659925	0.000623944	1.98213	0.987049	0	TRUE
FGD6	ENSG00000180263	1.57509	0.655431	0.01875	1.78641	0.837064	8.32293e-13	TRUE
KIFC3	ENSG00000140859	1.57411	0.654541	8.62489e-07	1.13919	0.188014	0.32866	TRUE
CACNA1A	ENSG00000141837	1.57385	0.654295	1	9.037	3.17584	0	TRUE
CTSO	ENSG00000256043	1.57079	0.651494	0.00206	2.31218	1.20925	0	TRUE
CMTR1	ENSG00000137200	1.56246	0.643819	3.92692e-06	3.39752	1.76448	0	TRUE
KDM3A	ENSG00000115548	1.55857	0.640224	2.68304e-05	1.32934	0.410713	0.00222	TRUE
TMEM50A	ENSG00000183726	1.55802	0.639716	0.00373	2.16788	1.11628	0	TRUE
TM4SF1	ENSG00000169908	1.55627	0.638094	4.39583e-07	2.37431	1.24751	7.65177e-16	TRUE
NAMPT	ENSG00000105835	1.55476	0.636688	3.08342e-07	1.82476	0.867709	6.49232e-14	TRUE
TMEM56	ENSG00000152078	1.5448	0.627416	0.42101	4.35076	2.12127	0.00714	TRUE
MYO5B	ENSG00000167306	1.54376	0.626448	2.92518e-06	1.79933	0.847458	1.15903e-09	TRUE
WBP2	ENSG00000132471	1.54149	0.624326	7.056e-06	1.26148	0.33512	0.01739	TRUE
ASNS	ENSG00000070669	1.54107	0.623935	0.00432	-1.31576	-0.395895	1	TRUE
SH3KBP1	ENSG00000147010	1.53379	0.617097	2.32711e-06	6.28266	2.65138	0	TRUE
MAP3K13	ENSG00000073803	1.52737	0.611049	1.64895e-06	1.72661	0.787939	2.50147e-11	TRUE
HIVEP1	ENSG00000095951	1.52729	0.610979	0.00168	1.73072	0.791373	1.28906e-08	TRUE
PDZD2	ENSG00000133401	1.52417	0.60802	4.13322e-06	3.04734	1.60755	0	TRUE
LHFPL2	ENSG00000145685	1.52403	0.607894	0.00704	1.36482	0.448715	0.00175	TRUE
CA2	ENSG00000104267	1.52227	0.606222	5.44606e-06	1.10887	0.149092	1	TRUE
RAP2B	ENSG00000181467	1.51788	0.60206	0.01162	2.07041	1.04991	0	TRUE
ARHGEF28	ENSG00000214944	1.51581	0.60009	1.1788e-05	-1.01939	-0.0277068	1	TRUE
PTPRE	ENSG00000132334	1.51109	0.595588	0.000831881	2.16309	1.1131	0	TRUE
RUNX3	ENSG00000020633	1.50992	0.594472	1	2.77111	1.47046	1.05846e-12	TRUE
ZPLD1	ENSG00000170044	1.50936	0.593935	1	6.82295	2.7704	0	TRUE
CCDC68	ENSG00000166510	1.49581	0.580929	0.03662	1.43767	0.523737	0.00182	TRUE
JAK1	ENSG00000162434	1.49211	0.577357	6.45004e-05	1.62568	0.701039	4.16716e-09	TRUE
RAPGEF2	ENSG00000109756	1.49124	0.57651	3.57445e-05	1.44943	0.535487	3.46051e-05	TRUE
RELT	ENSG00000054967	1.48824	0.573607	0.0046	1.5096	0.594165	0.000122761	TRUE
NAV3	ENSG00000067798	1.48644	0.571859	0.48696	2.4183	1.27399	1.74458e-14	TRUE
KLF6	ENSG00000067082	1.47719	0.562856	1.28673e-05	2.61736	1.38811	0	TRUE
GDF15	ENSG00000130513	1.47402	0.559753	0.00268	1.9735	0.980756	1.41812e-10	TRUE
STARD4	ENSG00000164211	1.47301	0.558762	6.18699e-05	2.34467	1.22938	0	TRUE
RNF207	ENSG00000158286	1.47119	0.556981	0.000310726	-1.37273	-0.457044	1	TRUE
FOXA1	ENSG00000129514	1.46314	0.549072	0.00466	2.77904	1.47459	2.18499e-06	TRUE
DTNA	ENSG00000134769	1.45809	0.54408	0.02985	2.81514	1.49321	0	TRUE
SDK2	ENSG00000069188	1.45745	0.543445	1	-2.62729	-1.39357	0	TRUE
GALNT5	ENSG00000136542	1.44627	0.532339	7.23653e-05	1.56038	0.641899	1.01396e-07	TRUE
CRISPLD2	ENSG00000103196	1.44549	0.531563	1	2.17038	1.11795	0.03637	TRUE
ACO1	ENSG00000122729	1.43793	0.523996	0.000502275	4.12599	2.04474	0	TRUE
PAIP2	ENSG00000120727	1.43059	0.516611	0.000314622	1.62881	0.703822	1.44477e-05	TRUE
FTH1	ENSG00000167996	1.42665	0.512634	0.01572	1.25014	0.322086	1	TRUE
RCAN1	ENSG00000159200	1.42061	0.506511	0.0038	1.78652	0.837154	2.45893e-12	TRUE
KCNG1	ENSG00000026559	1.41977	0.50566	0.000191466	2.19243	1.13253	8.64354e-15	TRUE
MREG	ENSG00000118242	1.41948	0.505358	1	1.69934	0.764974	1.21032e-06	TRUE
TTC9	ENSG00000133985	1.41806	0.503914	0.0073	1.94212	0.95763	0	TRUE
RREB1	ENSG00000124782	1.4179	0.503759	0.000181991	1.48015	0.565745	0.000123374	TRUE
IL15	ENSG00000164136	1.41629	0.502117	0.06078	3.48318	1.80041	0	TRUE
DNAJC1	ENSG00000136770	1.41079	0.496502	0.000421184	2.26959	1.18243	0	TRUE
NR1D1	ENSG00000126368	1.40919	0.494863	0.00905	8.23186	3.04122	0	TRUE
IRF2	ENSG00000168310	1.40452	0.490073	0.00067601	2.72345	1.44543	0	TRUE
ANKRD36	ENSG00000135976	1.39918	0.484584	0.02351	1.04753	0.066993	1	TRUE
SBSPON	ENSG00000164764	1.39717	0.482505	1	-2.16436	-1.11394	0.01404	TRUE
ADAR	ENSG00000160710	1.39589	0.481183	7.55612e-07	2.46325	1.30056	4.58634e-14	TRUE
ARHGAP26	ENSG00000145819	1.39464	0.479894	0.00154	3.62561	1.85822	0	TRUE
TRAF5	ENSG00000082512	1.38375	0.468581	0.00948	1.25105	0.323137	1	TRUE
BRCA2	ENSG00000139618	1.38103	0.465745	0.000637095	1.53489	0.618134	8.54841e-05	TRUE
MTMR3	ENSG00000100330	1.37919	0.463817	0.000604903	1.20428	0.268168	1	TRUE
UBE2Z	ENSG00000159202	1.3777	0.462266	0.00133	1.81683	0.861421	7.25389e-14	TRUE
HS3ST1	ENSG00000002587	1.37506	0.459492	0.000490363	10.9317	3.45045	0	TRUE
XBP1	ENSG00000100219	1.37492	0.459352	0.17839	1.64809	0.720792	3.06982e-07	TRUE
ZNF217	ENSG00000171940	1.3673	0.45133	0.06009	1.36832	0.452406	0.000501694	TRUE
RPL13A	ENSG00000142541	1.3655	0.449429	0.000889321	1.3499	0.432853	1	TRUE
ITPRIP	ENSG00000148841	1.36426	0.44812	0.00235	2.96065	1.56591	0	TRUE
SOX9	ENSG00000125398	1.36093	0.444592	0.17225	1.6628	0.733614	9.97436e-10	TRUE
SEMA3A	ENSG00000075213	1.36061	0.444257	0.00102	3.83595	1.93958	0	TRUE
HRH1	ENSG00000196639	1.36039	0.444022	0.00226	1.67147	0.741116	5.65685e-10	TRUE
SKIL	ENSG00000136603	1.36024	0.443864	0.00143	1.77205	0.82542	2.9986e-12	TRUE
STARD13	ENSG00000133121	1.35958	0.443161	0.00788	-1.06419	-0.089754	1	TRUE
ERBB3	ENSG00000065361	1.35888	0.442417	0.00339	1.88511	0.914648	2.821e-06	TRUE
LETMD1	ENSG00000050426	1.35833	0.441834	0.00127	1.59895	0.677126	4.28851e-08	TRUE
TM2D1	ENSG00000162604	1.35467	0.437939	0.52298	1.76324	0.818226	2.24324e-11	TRUE
MAFK	ENSG00000198517	1.3545	0.437763	1	2.41623	1.27276	0	TRUE
UBTD2	ENSG00000168246	1.35271	0.435849	0.0034	1.96466	0.974281	0	TRUE
ETV6	ENSG00000139083	1.3519	0.434987	0.03035	1.25971	0.333089	0.01776	TRUE
CALCOCO1	ENSG00000012822	1.35179	0.434873	0.00193	1.19255	0.254055	1	TRUE
UHRF2	ENSG00000147854	1.34973	0.432676	0.33282	1.6102	0.687237	1.17409e-08	TRUE
YIPF5	ENSG00000145817	1.34668	0.429412	0.85217	1.29522	0.373202	0.00639	TRUE
CHST2	ENSG00000175040	1.34637	0.429072	1	1.65521	0.727016	0.000138072	TRUE
SLC9A9	ENSG00000181804	1.34601	0.428685	0.00125	-1.00825	-0.0118559	1	TRUE
MORC3	ENSG00000159256	1.34558	0.428232	3.95433e-06	1.53679	0.619923	5.44904e-07	TRUE
SPAG6	ENSG00000077327	1.3454	0.428031	1	2.65283	1.40753	1.20878e-06	TRUE
ARHGAP21	ENSG00000107863	1.34083	0.423128	0.03453	1.52766	0.611319	1.80205e-05	TRUE
NFIL3	ENSG00000165030	1.34064	0.422926	0.00636	1.42527	0.511231	8.80576e-05	TRUE
NUMB	ENSG00000133961	1.34051	0.422778	0.02247	1.42709	0.513081	4.88723e-05	TRUE
DENND5A	ENSG00000184014	1.33921	0.421382	0.49147	2.43242	1.28239	0	TRUE
MAP1S	ENSG00000130479	1.33909	0.421248	0.00782	1.58735	0.666624	7.59175e-08	TRUE
PQLC3	ENSG00000162976	1.32945	0.410831	1	-1.27098	-0.345944	0.01276	TRUE
CBX7	ENSG00000100307	1.32945	0.410827	0.01689	1.16152	0.216018	1	TRUE
RAB38	ENSG00000123892	1.3276	0.408822	0.0022	1.13856	0.187207	1	TRUE
SLIT3	ENSG00000184347	1.32273	0.403513	1	-2.84272	-1.50727	0	TRUE
GSK3B	ENSG00000082701	1.3225	0.403269	0.0119	-1.03464	-0.0491226	1	TRUE
TBX3	ENSG00000135111	1.32167	0.402363	1	1.32665	0.407792	0.01034	TRUE
STK40	ENSG00000196182	1.3188	0.399223	0.00504	1.61446	0.69105	3.06186e-08	TRUE
SEC61G	ENSG00000132432	1.31867	0.399085	0.00862	1.60816	0.685415	5.37843e-05	TRUE
PRKD2	ENSG00000105287	1.31613	0.396305	0.00766	2.39124	1.25776	0	TRUE
ADRB2	ENSG00000169252	1.31561	0.395728	0.01904	3.41878	1.77348	0	TRUE
B3GNT2	ENSG00000170340	1.3153	0.395391	0.01174	2.88017	1.52615	0	TRUE
PSMA6	ENSG00000100902	1.31489	0.394944	0.78064	2.6546	1.4085	0	TRUE
SFI1	ENSG00000198089	1.31366	0.393597	0.33442	1.32554	0.406576	0.01186	TRUE
CDK17	ENSG00000059758	1.3117	0.391434	0.00454	2.13879	1.09679	0	TRUE
BET1	ENSG00000105829	1.31063	0.390262	1	1.73396	0.794067	1.66272e-08	TRUE
ST6GALNAC2	ENSG00000070731	1.30773	0.387069	0.01852	-1.24667	-0.318075	0.000120084	TRUE
CARD11	ENSG00000198286	1.30518	0.384248	0.01074	2.78179	1.47601	0	TRUE
TENM2	ENSG00000145934	1.30344	0.382325	1	-4.81991	-2.26901	0	TRUE
ZNF274	ENSG00000171606	1.29672	0.374867	0.00913	1.42721	0.513198	8.05396e-05	TRUE
ELL2	ENSG00000118985	1.2945	0.372397	0.02179	1.46814	0.553989	7.9012e-06	TRUE
SMTN	ENSG00000183963	1.29449	0.37238	0.00997	-1.01177	-0.016879	0.31553	TRUE
NOD1	ENSG00000106100	1.29448	0.372367	1	2.19339	1.13316	7.65177e-16	TRUE
ANTXR2	ENSG00000163297	1.29185	0.369439	0.01352	2.38129	1.25174	0	TRUE
KBTBD8	ENSG00000163376	1.28418	0.360848	1	4.21115	2.07421	0	TRUE
CTGF	ENSG00000118523	1.2802	0.356373	0.03634	-1.20132	-0.264616	0.00572	TRUE
NIPA1	ENSG00000170113	1.27868	0.354651	0.27933	2.2961	1.19919	0	TRUE
TRIB1	ENSG00000173334	1.27674	0.352467	0.72212	2.99548	1.58279	0	TRUE
BRIP1	ENSG00000136492	1.27646	0.352151	0.42504	1.88827	0.917067	8.47595e-13	TRUE
CHD2	ENSG00000173575	1.27585	0.351463	0.02455	1.43618	0.522236	3.29693e-05	TRUE
CDKN2D	ENSG00000129355	1.27554	0.351105	0.15769	3.27202	1.71018	0	TRUE
CYB5D2	ENSG00000167740	1.27245	0.347605	0.02364	1.73648	0.796165	1.43622e-11	TRUE
PISD	ENSG00000241878	1.27098	0.345941	0.02868	1.18603	0.246141	1	TRUE
SMAD3	ENSG00000166949	1.27032	0.345189	0.01921	1.87832	0.909442	2.23772e-15	TRUE
ZNF516	ENSG00000101493	1.26967	0.344448	0.03796	1.45072	0.536769	2.20151e-05	TRUE
AKAP8L	ENSG00000011243	1.26827	0.342859	0.0188	1.28335	0.359916	0.01015	TRUE
PCDH10	ENSG00000138650	1.2679	0.342443	1	2.44828	1.29177	0.0285	TRUE
SPRY2	ENSG00000136158	1.26447	0.338537	0.02864	2.4758	1.3079	0	TRUE
GORAB	ENSG00000120370	1.26288	0.336715	0.02723	1.14823	0.199415	1	TRUE
ST14	ENSG00000149418	1.2628	0.336627	0.29091	2.38132	1.25176	0	TRUE
CPEB3	ENSG00000107864	1.26159	0.335248	1	1.46191	0.547854	0.00708	TRUE
BLNK	ENSG00000095585	1.25962	0.332984	0.02085	2.31377	1.21024	2.7262e-09	TRUE
MAP4K3	ENSG00000011566	1.25687	0.32983	1	1.59391	0.672568	7.01977e-08	TRUE
SMAD6	ENSG00000137834	1.25533	0.328064	1	-2.36402	-1.24124	0.00421	TRUE
PVR	ENSG00000073008	1.25399	0.32653	0.04237	1.37735	0.461897	0.000356034	TRUE
C1GALT1	ENSG00000106392	1.25319	0.325607	1	2.20335	1.1397	0	TRUE
HAS2	ENSG00000170961	1.2524	0.3247	1	4.89602	2.29161	0	TRUE
TMSB10	ENSG00000034510	1.24898	0.320746	1	1.62666	0.701914	0.000556448	TRUE
PHLPP2	ENSG00000040199	1.24742	0.318945	1	1.34533	0.427962	0.01794	TRUE
RAP1B	ENSG00000127314	1.24723	0.318722	1	1.50121	0.586122	2.90739e-06	TRUE
ACACB	ENSG00000076555	1.24631	0.317666	0.03734	-1.46117	-0.547121	1	TRUE
ZFAND6	ENSG00000086666	1.24483	0.315945	0.22667	1.60248	0.680305	2.05712e-06	TRUE
TCF20	ENSG00000100207	1.24189	0.312538	0.96593	1.76271	0.817797	2.44361e-12	TRUE
RNF43	ENSG00000108375	1.24141	0.311978	0.96655	1.34635	0.42905	0.00413	TRUE
NFE2L3	ENSG00000050344	1.2398	0.310108	0.07029	3.35491	1.74627	0	TRUE
PLAC8	ENSG00000145287	1.23794	0.307945	1	5.39437	2.43145	1.15316e-10	TRUE
SLC35F6	ENSG00000213699	1.23789	0.307884	0.07213	1.42344	0.509377	9.05577e-05	TRUE
PCDH9	ENSG00000184226	1.23454	0.303974	1	2.90533	1.5387	0.000717308	TRUE
TAF7	ENSG00000178913	1.23177	0.300735	0.28924	1.27831	0.354236	0.01053	TRUE
PCMTD1	ENSG00000168300	1.23128	0.30016	0.27752	1.62708	0.702283	8.1419e-09	TRUE
MCL1	ENSG00000143384	1.23015	0.298836	0.32747	2.02752	1.01971	9.99089e-10	TRUE
AGAP1	ENSG00000157985	1.22495	0.292729	1	1.50979	0.594352	0.00188	TRUE
INSR	ENSG00000171105	1.22287	0.290266	1	-1.42919	-0.5152	0.01286	TRUE
GRB10	ENSG00000106070	1.22227	0.289561	0.05732	1.5968	0.675182	3.63397e-08	TRUE
UBALD2	ENSG00000185262	1.22064	0.287636	0.21072	2.38573	1.25443	0	TRUE
AKIRIN2	ENSG00000135334	1.21997	0.286842	1	1.4579	0.54389	2.04781e-05	TRUE
GPBP1	ENSG00000062194	1.21995	0.286822	0.07333	2.14271	1.09944	0	TRUE
ASAP2	ENSG00000151693	1.21988	0.286734	1	1.38773	0.472723	0.000241422	TRUE
OSBPL10	ENSG00000144645	1.21661	0.282868	1	1.28709	0.364117	0.00796	TRUE
GNG7	ENSG00000176533	1.21409	0.27987	1	3.38734	1.76015	0.00102	TRUE
AGO2	ENSG00000123908	1.21244	0.277913	1	1.63639	0.710516	3.73648e-07	TRUE
DOCK8	ENSG00000107099	1.21158	0.276886	1	-2.27734	-1.18735	0.000504492	TRUE
PTPRM	ENSG00000173482	1.20633	0.270629	1	1.55715	0.638907	2.32465e-05	TRUE
EHD4	ENSG00000103966	1.2052	0.269275	0.08748	2.57228	1.36305	0	TRUE
FOXQ1	ENSG00000164379	1.20469	0.26866	0.10928	1.82523	0.868077	1.41811e-06	TRUE
CDT1	ENSG00000167513	1.20292	0.266537	1	1.45433	0.540354	5.21565e-05	TRUE
PDLIM7	ENSG00000196923	1.20286	0.26647	0.22385	1.34936	0.432278	0.000888865	TRUE
MKRN1	ENSG00000133606	1.19914	0.261999	1	1.46639	0.552268	1.09535e-05	TRUE
IGSF3	ENSG00000143061	1.19711	0.259553	0.16406	-1.58384	-0.663431	5.02563e-13	TRUE
TMX1	ENSG00000139921	1.19534	0.25742	1	2.86988	1.52099	0	TRUE
VEGFC	ENSG00000150630	1.19414	0.255971	0.12744	2.59471	1.37557	0	TRUE
RPL37	ENSG00000145592	1.19313	0.254753	1	1.52941	0.612971	0.00323	TRUE
LAMA2	ENSG00000196569	1.19263	0.254143	0.18438	1.8686	0.90196	0.00322	TRUE
SEMA6A	ENSG00000092421	1.1925	0.253995	1	1.79063	0.840463	1.44199e-05	TRUE
MEF2A	ENSG00000068305	1.19234	0.253801	1	1.6462	0.71914	2.27923e-07	TRUE
PIAS1	ENSG00000033800	1.19096	0.252127	1	1.28608	0.362975	0.00933	TRUE
TSHZ3	ENSG00000121297	1.18817	0.248738	1	-1.31768	-0.398005	0.000869418	TRUE
GPC5	ENSG00000179399	1.18783	0.248333	1	3.25994	1.70484	0.00259	TRUE
VRK2	ENSG00000028116	1.18736	0.24776	0.16258	2.15711	1.1091	0	TRUE
VCL	ENSG00000035403	1.18718	0.247544	0.19012	-1.13881	-0.187532	0.0364	TRUE
ST3GAL3	ENSG00000126091	1.18558	0.245588	1	-1.22383	-0.291406	0.00398	TRUE
MEF2D	ENSG00000116604	1.18532	0.245276	1	1.36829	0.452372	0.000591862	TRUE
BCAR3	ENSG00000137936	1.18392	0.243571	0.75069	2.08739	1.0617	0	TRUE
KLF9	ENSG00000119138	1.18342	0.242968	0.18022	1.78135	0.832971	1.00397e-11	TRUE
SP2	ENSG00000167182	1.18328	0.242787	1	1.27945	0.355523	0.01274	TRUE
RAB11FIP4	ENSG00000131242	1.18298	0.24243	1	-1.83504	-0.875812	9.99501e-09	TRUE
ZCCHC6	ENSG00000083223	1.1796	0.238301	0.16844	1.50183	0.586726	2.93663e-06	TRUE
ADAMTS3	ENSG00000156140	1.17694	0.235039	1	1.76586	0.820372	0.04648	TRUE
CDYL2	ENSG00000166446	1.17671	0.234758	1	1.60104	0.679007	9.29298e-08	TRUE
CHMP2B	ENSG00000083937	1.17566	0.23347	0.17716	1.50172	0.586615	3.08794e-06	TRUE
CTSB	ENSG00000164733	1.17486	0.232494	0.22274	-1.47087	-0.55667	6.49981e-05	TRUE
MYO1E	ENSG00000157483	1.17289	0.230071	1	1.27629	0.351952	0.01053	TRUE
HES1	ENSG00000114315	1.17017	0.226719	0.17241	2.35033	1.23287	0	TRUE
MYO9B	ENSG00000099331	1.17013	0.226667	1	1.45355	0.53958	1.77016e-05	TRUE
MED10	ENSG00000133398	1.16973	0.226176	0.1622	1.57996	0.659887	1.20417e-07	TRUE
ATP2C2	ENSG00000064270	1.16825	0.224355	1	2.88249	1.52732	0	TRUE
NDUFS4	ENSG00000164258	1.16737	0.223267	0.1729	1.38955	0.474617	0.00782	TRUE
MRPL14	ENSG00000180992	1.1671	0.222925	1	1.56161	0.64303	0.00392	TRUE
PLEK2	ENSG00000100558	1.16576	0.221265	0.25871	1.89219	0.920054	1.5007e-15	TRUE
SPATS2L	ENSG00000196141	1.16379	0.218834	1	1.81607	0.860816	7.75605e-14	TRUE
GPR157	ENSG00000180758	1.1598	0.213874	0.34376	1.79724	0.845786	6.40412e-13	TRUE
MAML2	ENSG00000184384	1.15908	0.212982	1	1.28859	0.365796	0.01766	TRUE
TMSB4X	ENSG00000205542	1.15901	0.212899	0.29781	1.68374	0.751665	8.06985e-05	TRUE
SPIRE1	ENSG00000134278	1.15885	0.212699	1	-1.29255	-0.370216	0.000157271	TRUE
SNX16	ENSG00000104497	1.15882	0.212652	1	1.9129	0.935762	6.98622e-06	TRUE
TRAFD1	ENSG00000135148	1.1587	0.212502	1	3.07109	1.61875	0	TRUE
NFAT5	ENSG00000102908	1.15796	0.211589	1	1.73073	0.791379	1.87972e-07	TRUE
ZRANB2	ENSG00000132485	1.15792	0.211536	1	1.32335	0.404195	0.00253	TRUE
TPD52	ENSG00000076554	1.15665	0.209947	1	1.29917	0.377595	0.00533	TRUE
CHRNA7	ENSG00000175344	1.15367	0.206235	1	2.70728	1.43684	0.00755	TRUE
E2F7	ENSG00000165891	1.15299	0.205382	1	1.32481	0.405786	0.00242	TRUE
MAN1A1	ENSG00000111885	1.15179	0.203881	1	1.85148	0.888682	2.48113e-13	TRUE
CFDP1	ENSG00000153774	1.15153	0.203551	0.30594	1.48046	0.566049	6.90512e-06	TRUE
FNDC3A	ENSG00000102531	1.15005	0.2017	0.24711	1.87997	0.910709	5.84175e-15	TRUE
RAP1GAP2	ENSG00000132359	1.14943	0.200919	1	-1.16101	-0.215383	0.00803	TRUE
CDKAL1	ENSG00000145996	1.14601	0.196616	1	1.24225	0.312956	0.04022	TRUE
NPEPPS	ENSG00000141279	1.14468	0.194942	0.9809	1.39663	0.48195	0.000159375	TRUE
AKAP10	ENSG00000108599	1.1432	0.193084	1	1.35781	0.441282	0.00105	TRUE
KDM2A	ENSG00000173120	1.14257	0.192286	1	1.38995	0.475031	0.000216266	TRUE
RSF1	ENSG00000048649	1.14217	0.191773	1	1.38549	0.470393	0.000291133	TRUE
PMP22	ENSG00000109099	1.13926	0.188098	1	2.12366	1.08655	0.02655	TRUE
SLC38A2	ENSG00000134294	1.13906	0.187847	0.39661	1.65446	0.72636	3.57396e-05	TRUE
ANKRD10	ENSG00000088448	1.13771	0.18613	0.39569	1.63873	0.712581	3.0246e-09	TRUE
METTL14	ENSG00000145388	1.13748	0.185846	1	1.38679	0.471747	0.000452104	TRUE
CUEDC1	ENSG00000180891	1.13686	0.185053	1	1.25849	0.331694	0.01849	TRUE
NMNAT2	ENSG00000157064	1.13653	0.184641	0.55813	-1.33412	-0.415887	0.000139576	TRUE
SLC22A23	ENSG00000137266	1.13641	0.184488	1	-2.87923	-1.52568	0	TRUE
CD164	ENSG00000135535	1.13552	0.183348	0.43229	1.89162	0.919625	7.65177e-16	TRUE
NUDCD1	ENSG00000120526	1.13527	0.18304	1	3.30379	1.72412	0	TRUE
MME	ENSG00000196549	1.13224	0.17918	0.57761	3.07796	1.62198	3.06893e-10	TRUE
AHDC1	ENSG00000126705	1.13188	0.178724	0.36651	-1.22198	-0.289216	0.00784	TRUE
INPP4B	ENSG00000109452	1.1306	0.177094	1	1.24562	0.316862	0.02669	TRUE
TOB1	ENSG00000141232	1.12832	0.17417	0.43516	1.40695	0.492567	0.000120707	TRUE
SLIT2	ENSG00000145147	1.12671	0.172121	1	2.01177	1.00847	7.65177e-16	TRUE
PDE4B	ENSG00000184588	1.12647	0.171812	1	9.46443	3.24252	2.0665e-08	TRUE
THSD4	ENSG00000187720	1.12595	0.171137	1	-1.18906	-0.249826	0.00136	TRUE
TLE4	ENSG00000106829	1.12068	0.16437	0.43358	1.82246	0.865886	4.99793e-13	TRUE
GAB1	ENSG00000109458	1.12044	0.16407	1	1.55116	0.633349	7.50571e-07	TRUE
RNF44	ENSG00000146083	1.11943	0.162769	0.51528	-1.17946	-0.238132	0.00588	TRUE
SEC14L1	ENSG00000129657	1.11943	0.162765	1	1.26	0.333424	0.01776	TRUE
GSDMC	ENSG00000147697	1.11702	0.159653	1	2.53489	1.34192	0	TRUE
NUMA1	ENSG00000137497	1.11657	0.15907	0.71619	-1.16	-0.21412	0.00374	TRUE
MAP1B	ENSG00000131711	1.11603	0.158371	0.52232	-2.22764	-1.15552	0	TRUE
BMPR2	ENSG00000204217	1.11267	0.154029	1	1.48853	0.573891	0.000477454	TRUE
CAST	ENSG00000153113	1.11105	0.151927	0.69189	1.63475	0.709071	2.56163e-09	TRUE
AUP1	ENSG00000115307	1.11105	0.151926	1	1.44388	0.529955	0.00034826	TRUE
TRAM1	ENSG00000067167	1.1106	0.151338	1	1.27185	0.346934	0.0118	TRUE
CABIN1	ENSG00000099991	1.10399	0.142728	0.54668	-1.30323	-0.382094	9.77279e-06	TRUE
HIRA	ENSG00000100084	1.10343	0.141995	1	1.60067	0.678673	2.38864e-08	TRUE
ARVCF	ENSG00000099889	1.10319	0.141687	0.65023	-1.3844	-0.469264	0.00334	TRUE
SLC8A1	ENSG00000183023	1.10268	0.141015	1	3.64892	1.86747	0	TRUE
OSTF1	ENSG00000134996	1.10224	0.140438	0.61495	1.37963	0.464276	0.00124	TRUE
ARL8B	ENSG00000134108	1.10204	0.14018	1	1.71507	0.778264	4.65015e-10	TRUE
ZMIZ1	ENSG00000108175	1.10137	0.139302	1	-1.35204	-0.435143	6.62011e-06	TRUE
TET2	ENSG00000168769	1.09876	0.135873	0.69114	1.52676	0.61047	1.091e-06	TRUE
FUT8	ENSG00000033170	1.09547	0.131549	1	1.2585	0.331702	0.02368	TRUE
CSNK1D	ENSG00000141551	1.09526	0.131277	1	1.47406	0.559797	1.15909e-05	TRUE
GNAI1	ENSG00000127955	1.09452	0.130303	1	1.46181	0.547753	1.43334e-05	TRUE
SLC30A5	ENSG00000145740	1.09403	0.129653	1	-1.2605	-0.333998	0.000175682	TRUE
BCAR1	ENSG00000050820	1.09344	0.128879	0.74586	1.99916	0.999396	0	TRUE
PTTG1IP	ENSG00000183255	1.09044	0.124916	1	1.38218	0.466941	0.00211	TRUE
PATZ1	ENSG00000100105	1.08916	0.123212	0.71398	-1.28652	-0.363475	0.01105	TRUE
EPS15	ENSG00000085832	1.08622	0.119315	1	1.35171	0.434784	0.00105	TRUE
NLK	ENSG00000087095	1.08194	0.113615	1	1.34028	0.422536	0.00216	TRUE
KIAA0232	ENSG00000170871	1.08188	0.113536	1	-1.39508	-0.480345	1.44039e-07	TRUE
SLC1A4	ENSG00000115902	1.08111	0.112513	0.73783	-2.47976	-1.3102	0	TRUE
MARK2	ENSG00000072518	1.08058	0.111805	1	1.24181	0.312445	0.02983	TRUE
CLYBL	ENSG00000125246	1.08014	0.111221	1	-1.72475	-0.786386	0.00124	TRUE
H6PD	ENSG00000049239	1.08008	0.111132	1	-1.3432	-0.425674	1.87372e-06	TRUE
DAB2	ENSG00000153071	1.07938	0.110207	0.7839	1.77116	0.824691	0.00418	TRUE
H3F3B	ENSG00000132475	1.07891	0.10958	1	1.92956	0.948268	7.24065e-08	TRUE
NDFIP2	ENSG00000102471	1.07888	0.10953	1	1.59399	0.67264	1.12734e-05	TRUE
DAPK1	ENSG00000196730	1.07798	0.108333	1	1.46245	0.548392	0.00161	TRUE
ANKRD6	ENSG00000135299	1.07622	0.10598	1	-1.77796	-0.83022	0.0049	TRUE
RABEP2	ENSG00000177548	1.07557	0.105104	1	1.40501	0.490579	0.000217957	TRUE
TXNDC11	ENSG00000153066	1.07106	0.0990404	1	1.22732	0.295507	0.04652	TRUE
MKLN1	ENSG00000128585	1.07048	0.0982519	1	1.25229	0.324572	0.02318	TRUE
TBCA	ENSG00000171530	1.06985	0.0974055	1	1.4037	0.489237	0.00812	TRUE
NMD3	ENSG00000169251	1.06728	0.0939334	0.95849	1.2417	0.312316	0.032	TRUE
MTMR10	ENSG00000166912	1.06188	0.0866155	1	1.81617	0.860899	1.67622e-09	TRUE
CRTC1	ENSG00000105662	1.0602	0.0843344	1	-1.60113	-0.67909	2.70254e-05	TRUE
TAB2	ENSG00000055208	1.06005	0.0841328	1	1.51426	0.598616	1.14797e-06	TRUE
DTWD1	ENSG00000104047	1.05857	0.0821115	1	-1.46268	-0.548619	9.74308e-05	TRUE
RGS6	ENSG00000182732	1.05828	0.081718	1	6.84124	2.77426	1.57042e-06	TRUE
USP42	ENSG00000106346	1.0569	0.0798411	1	1.43187	0.517901	0.000753807	TRUE
TRAPPC6B	ENSG00000182400	1.05542	0.077823	1	1.25092	0.322986	0.02804	TRUE
MICU1	ENSG00000107745	1.05495	0.077177	0.92458	1.23576	0.305404	0.03993	TRUE
HIC2	ENSG00000169635	1.05354	0.0752479	1	-1.62759	-0.70274	0.00157	TRUE
EDNRA	ENSG00000151617	1.05262	0.0739795	0.98348	1.28342	0.359998	0.0085	TRUE
RAI1	ENSG00000108557	1.05196	0.0730793	1	-1.18315	-0.242635	0.00786	TRUE
FBXW4	ENSG00000107829	1.04975	0.0700496	1	1.33883	0.420972	0.00218	TRUE
HMCES	ENSG00000183624	1.04964	0.0698966	1	1.74554	0.803673	8.20807e-12	TRUE
SLC16A2	ENSG00000147100	1.04902	0.0690419	1	-1.82766	-0.869996	2.14691e-14	TRUE
ARL14EPL	ENSG00000268223	1.04749	0.0669386	1	1.36781	0.451865	0.00343	TRUE
HS3ST3B1	ENSG00000125430	1.04634	0.0653575	1	1.63683	0.710904	0.00113	TRUE
ST3GAL1	ENSG00000008513	1.04523	0.0638273	0.96655	1.2796	0.35569	0.01026	TRUE
CPNE2	ENSG00000140848	1.04425	0.0624689	1	1.35932	0.44288	0.000887525	TRUE
LIMK2	ENSG00000182541	1.04361	0.061581	0.94466	-1.29417	-0.372026	1.26882e-05	TRUE
CDC73	ENSG00000134371	1.04321	0.061029	1	1.44391	0.529984	3.67155e-05	TRUE
APBB2	ENSG00000163697	1.04292	0.0606287	0.95217	2.02005	1.01439	2.08964e-11	TRUE
FRS2	ENSG00000166225	1.0419	0.0592101	1	1.35097	0.433998	0.00134	TRUE
COL4A3BP	ENSG00000113163	1.04175	0.0590108	0.9482	1.38843	0.473458	0.000276412	TRUE
AKT1	ENSG00000142208	1.04119	0.0582281	1	1.43318	0.519219	3.93098e-05	TRUE
BRD2	ENSG00000204256	1.04066	0.0574931	1	1.34475	0.427341	0.00108	TRUE
FANCL	ENSG00000115392	1.03992	0.0564792	1	1.58102	0.660852	1.35544e-07	TRUE
ABCB7	ENSG00000131269	1.03624	0.0513571	1	1.30741	0.386716	0.02188	TRUE
PPIF	ENSG00000108179	1.03511	0.0497814	0.98834	1.32534	0.406363	0.00222	TRUE
CDC42SE2	ENSG00000158985	1.03387	0.0480517	1	1.26418	0.338205	0.0167	TRUE
NCOA2	ENSG00000140396	1.03314	0.0470401	1	1.85709	0.893047	1.47465e-14	TRUE
AFG3L1P	ENSG00000223959	1.03177	0.0451209	1	-1.30398	-0.382919	0.000455168	TRUE
DHX40	ENSG00000108406	1.03051	0.0433529	1	-1.21713	-0.283482	0.000859484	TRUE
MICALL2	ENSG00000164877	1.02941	0.0418148	0.93168	-1.85388	-0.89055	0	TRUE
FBXO11	ENSG00000138081	1.02905	0.0413109	1	1.22644	0.294478	0.0436	TRUE
BRD7	ENSG00000166164	1.02794	0.0397516	1	1.29288	0.37059	0.00714	TRUE
PAQR8	ENSG00000170915	1.02659	0.0378554	0.99439	-1.39631	-0.481624	0.03244	TRUE
SLC7A1	ENSG00000139514	1.02588	0.0368668	1	-1.76846	-0.82249	2.50748e-11	TRUE
VANGL2	ENSG00000162738	1.02462	0.0350942	0.8366	-1.17175	-0.22867	0.00314	TRUE
SEC24B	ENSG00000138802	1.02408	0.034328	1	1.29239	0.370039	0.00693	TRUE
TRIM52	ENSG00000183718	1.01827	0.0261142	1	-2.09776	-1.06885	4.74915e-05	TRUE
PITPNC1	ENSG00000154217	1.01642	0.0234937	1	1.74219	0.800906	5.51471e-11	TRUE
TUSC1	ENSG00000198680	1.01389	0.0198959	1	-1.93947	-0.955661	7.06551e-08	TRUE
CCND3	ENSG00000112576	1.01269	0.0181995	1	2.28477	1.19205	0	TRUE
ARID2	ENSG00000189079	1.01174	0.0168333	1	-1.31239	-0.392199	0.000556158	TRUE
ADTRP	ENSG00000111863	1.01047	0.0150208	0.73063	-1.37577	-0.460243	0.0024	TRUE
ANO5	ENSG00000171714	1.01044	0.0149833	1	14.1055	3.81819	0.000560483	TRUE
B4GALT7	ENSG00000027847	1.0098	0.0140734	1	-1.11438	-0.156237	0.02517	TRUE
APPL2	ENSG00000136044	1.00945	0.0135731	1	-1.17591	-0.233774	0.00305	TRUE
DNAJC15	ENSG00000120675	1.00943	0.013546	1	2.25864	1.17545	0	TRUE
PPFIBP1	ENSG00000110841	1.00913	0.0131164	1	1.46578	0.551673	9.45041e-06	TRUE
NEDD1	ENSG00000139350	1.00759	0.0109157	1	1.71226	0.775906	1.03365e-10	TRUE
SLC4A3	ENSG00000114923	1.00708	0.0101728	0.83571	-1.54123	-0.624086	1.26922e-05	TRUE
FOXC1	ENSG00000054598	1.00649	0.00932769	1	1.44503	0.531104	6.13612e-05	TRUE
EFR3A	ENSG00000132294	1.00599	0.00861586	1	1.60176	0.679655	1.81059e-08	TRUE
RBM34	ENSG00000188739	1.00553	0.00795876	0.72075	1.27429	0.349697	0.01504	TRUE
ASPSCR1	ENSG00000169696	1.00531	0.00763584	1	-1.44144	-0.52751	0.00112	TRUE
ANXA2	ENSG00000182718	1.00514	0.00740177	0.72212	-1.18225	-0.241532	0.03541	TRUE
PLCXD1	ENSG00000182378	1.00361	0.00520578	1	1.66757	0.737748	3.77832e-09	TRUE
TACC1	ENSG00000147526	1.00228	0.00327996	1	-1.32726	-0.408447	3.69236e-06	TRUE
ZBED3	ENSG00000132846	1.00226	0.00326327	1	-1.99872	-0.999078	0.00947	TRUE
OTUD4	ENSG00000164164	1.00098	0.00141331	0.61319	1.33584	0.417749	0.00155	TRUE
TRIM37	ENSG00000108395	1.00087	0.00126086	1	-1.31024	-0.389835	1.44088e-05	TRUE
PCSK9	ENSG00000169174	1.00005	7.5463e-05	0.74322	-1.54489	-0.627499	1.58516e-11	TRUE
ABCC5	ENSG00000114770	1.00002	3.09845e-05	0.65765	-1.7775	-0.829849	6.65842e-13	TRUE
ANXA5	ENSG00000164111	-1.00153	-0.0022105	0.58125	-1.24729	-0.318801	0.000109341	TRUE
B3GALNT2	ENSG00000162885	-1.00226	-0.0032536	1	-1.34692	-0.429662	4.88703e-06	TRUE
STOX2	ENSG00000173320	-1.00231	-0.0033343	1	-3.02742	-1.59809	1.1528e-10	TRUE
HOXB3	ENSG00000120093	-1.00395	-0.0056832	1	-1.52418	-0.608029	3.41277e-06	TRUE
MGAT5	ENSG00000152127	-1.00789	-0.0113453	1	-1.17589	-0.233756	0.00595	TRUE
CPA6	ENSG00000165078	-1.01156	-0.0165774	1	1.84628	0.88462	0.000130816	TRUE
PDE4D	ENSG00000113448	-1.01177	-0.0168796	1	1.36366	0.447489	0.000938466	TRUE
GRIA3	ENSG00000125675	-1.01375	-0.0196973	1	-1.94908	-0.962791	0.000157967	TRUE
CLGN	ENSG00000153132	-1.01406	-0.0201386	1	2.44603	1.29044	0.000146615	TRUE
CEP112	ENSG00000154240	-1.01602	-0.0229264	1	1.31445	0.394464	0.00601	TRUE
MPHOSPH6	ENSG00000135698	-1.01708	-0.0244367	1	1.71425	0.777576	7.90974e-11	TRUE
IFT57	ENSG00000114446	-1.0221	-0.0315297	1	-1.30675	-0.385983	0.000336834	TRUE
ADAM12	ENSG00000148848	-1.02409	-0.0343405	1	-1.3636	-0.447424	0.00137	TRUE
YWHAG	ENSG00000170027	-1.02442	-0.0348074	1	-1.33437	-0.416164	0.000673027	TRUE
KLHL25	ENSG00000183655	-1.02477	-0.035307	1	-1.36936	-0.453499	0.00393	TRUE
SLC45A4	ENSG00000022567	-1.02692	-0.038328	1	2.04952	1.03529	0	TRUE
COG6	ENSG00000133103	-1.02805	-0.0399097	0.61495	-1.26654	-0.340895	0.00134	TRUE
TACC2	ENSG00000138162	-1.0288	-0.0409557	1	1.60975	0.68684	1.78561e-08	TRUE
NTM	ENSG00000182667	-1.02911	-0.0413922	1	-1.48922	-0.574562	6.99085e-10	TRUE
RPS6KA1	ENSG00000117676	-1.02925	-0.0415939	1	-1.15605	-0.209199	0.00474	TRUE
ZZEF1	ENSG00000074755	-1.02972	-0.0422459	1	-1.4094	-0.495083	3.14125e-05	TRUE
RGMB	ENSG00000174136	-1.03011	-0.0427991	0.39526	2.40987	1.26896	0	TRUE
CBR4	ENSG00000145439	-1.0312	-0.0443202	1	-1.67545	-0.74455	1.5007e-15	TRUE
ERBB2	ENSG00000141736	-1.03147	-0.0447078	1	-1.21304	-0.278633	0.000608985	TRUE
SIPA1L2	ENSG00000116991	-1.03211	-0.0456035	1	-2.11939	-1.08365	1.9144e-13	TRUE
LRRC8D	ENSG00000171492	-1.03243	-0.0460448	0.52611	-1.40645	-0.492057	1.56743e-06	TRUE
MORC2	ENSG00000133422	-1.03274	-0.0464802	0.31211	-1.27457	-0.350009	0.000273708	TRUE
NUDCD3	ENSG00000015676	-1.03403	-0.0482758	1	-1.21027	-0.275329	0.000578181	TRUE
TRIM44	ENSG00000166326	-1.03403	-0.0482786	1	1.4443	0.530367	2.95119e-05	TRUE
MBNL2	ENSG00000139793	-1.03415	-0.0484385	0.47179	-1.92587	-0.945512	0	TRUE
SUCLG1	ENSG00000163541	-1.03417	-0.0484795	0.35326	-1.2883	-0.365468	0.0014	TRUE
TBC1D2B	ENSG00000167202	-1.03432	-0.0486851	1	-1.38707	-0.472038	1.55583e-07	TRUE
ARPC1A	ENSG00000241685	-1.0397	-0.056171	0.32737	-1.31293	-0.392794	4.90816e-06	TRUE
PDE7B	ENSG00000171408	-1.04016	-0.05681	1	2.40033	1.26323	0.02672	TRUE
EEFSEC	ENSG00000132394	-1.04022	-0.0568833	1	-1.291	-0.368489	0.000881605	TRUE
RGMA	ENSG00000182175	-1.04044	-0.057189	1	-2.27439	-1.18548	0.00688	TRUE
CMSS1	ENSG00000184220	-1.04045	-0.0572031	0.34188	-1.51158	-0.59606	4.05188e-10	TRUE
DTNB	ENSG00000138101	-1.04068	-0.0575327	1	-1.32323	-0.404059	0.00597	TRUE
SPTBN1	ENSG00000115306	-1.0417	-0.0589432	1	1.46328	0.549208	0.00406	TRUE
PHACTR2	ENSG00000112419	-1.04172	-0.058973	0.37131	1.60879	0.685978	5.35928e-06	TRUE
GPX8	ENSG00000164294	-1.04294	-0.0606624	1	-1.74202	-0.800757	7.65177e-16	TRUE
SH3PXD2A	ENSG00000107957	-1.0431	-0.060878	0.27485	-1.23068	-0.299459	0.00903	TRUE
ROBO1	ENSG00000169855	-1.04323	-0.0610513	1	-1.74954	-0.806977	0	TRUE
ATP6V1B2	ENSG00000147416	-1.0437	-0.0617031	0.53298	1.63485	0.709158	3.29435e-09	TRUE
NUCB2	ENSG00000070081	-1.04376	-0.0617891	0.5221	1.37666	0.461175	0.000561979	TRUE
IDH2	ENSG00000182054	-1.04428	-0.0625067	0.28875	1.48402	0.569512	0.000327364	TRUE
WDR61	ENSG00000140395	-1.04484	-0.063286	0.50963	-1.18302	-0.242478	0.00281	TRUE
GCLM	ENSG00000023909	-1.04498	-0.0634807	1	-1.47489	-0.560607	3.25814e-09	TRUE
SMARCA5	ENSG00000153147	-1.04559	-0.0643114	1	1.68752	0.754907	1.38825e-10	TRUE
KDM2B	ENSG00000089094	-1.04712	-0.0664252	1	-1.53161	-0.615049	5.2998e-05	TRUE
ZSCAN2	ENSG00000176371	-1.0477	-0.0672278	1	-1.58604	-0.665431	0.00542	TRUE
ACTN4	ENSG00000130402	-1.04771	-0.0672341	1	-1.23389	-0.303214	0.01169	TRUE
ESRP2	ENSG00000103067	-1.04799	-0.0676203	0.84058	-1.32717	-0.40835	4.34659e-06	TRUE
AFMID	ENSG00000183077	-1.04888	-0.0688464	1	-1.84834	-0.886234	2.2188e-08	TRUE
CLN8	ENSG00000182372	-1.04916	-0.069235	1	-1.3302	-0.41164	6.46078e-06	TRUE
NCALD	ENSG00000104490	-1.04966	-0.0699241	1	2.51291	1.32936	3.78815e-05	TRUE
NDST1	ENSG00000070614	-1.05068	-0.0713211	1	-1.68346	-0.751432	3.81268e-10	TRUE
SREK1	ENSG00000153914	-1.05091	-0.0716413	0.27501	-1.2362	-0.305915	0.000224666	TRUE
SHCBP1	ENSG00000171241	-1.05175	-0.0727908	0.20888	-1.36198	-0.445701	9.70586e-07	TRUE
TAF1	ENSG00000147133	-1.05196	-0.0730833	0.75572	-1.26644	-0.340778	8.32557e-05	TRUE
NCOR2	ENSG00000196498	-1.05248	-0.0737954	1	-1.26434	-0.338381	0.000354282	TRUE
PAPSS2	ENSG00000198682	-1.05282	-0.0742606	0.68326	-1.41371	-0.499485	0.02619	TRUE
NTPCR	ENSG00000135778	-1.05298	-0.0744837	1	-1.20287	-0.266478	0.007	TRUE
ANXA4	ENSG00000196975	-1.05402	-0.0759008	0.27673	-1.222	-0.289249	0.000395332	TRUE
RASGRF2	ENSG00000113319	-1.05431	-0.0763033	1	1.56345	0.644729	0.02798	TRUE
PLXDC2	ENSG00000120594	-1.05525	-0.0775797	1	-1.88554	-0.914979	4.08649e-09	TRUE
SMARCAD1	ENSG00000163104	-1.0554	-0.0777836	0.22811	-1.24612	-0.317441	0.000206619	TRUE
TRIM29	ENSG00000137699	-1.05832	-0.0817737	0.23522	-1.26576	-0.340008	4.95721e-05	TRUE
ZNF703	ENSG00000183779	-1.05931	-0.0831249	1	-1.64647	-0.719373	0.000614165	TRUE
GCLC	ENSG00000001084	-1.0629	-0.0880007	1	-1.3109	-0.390554	1.1243e-05	TRUE
CAND2	ENSG00000144712	-1.06318	-0.0883927	1	-2.4284	-1.28	0.00268	TRUE
LRP8	ENSG00000157193	-1.06452	-0.0902096	0.65799	-1.55308	-0.635133	2.11767e-11	TRUE
GATA3	ENSG00000107485	-1.06512	-0.0910095	1	3.00214	1.58599	9.33712e-15	TRUE
UGGT2	ENSG00000102595	-1.06576	-0.0918811	0.48011	-1.29256	-0.370236	3.87401e-05	TRUE
SLC1A3	ENSG00000079215	-1.06595	-0.0921443	0.19936	-1.49553	-0.580661	1.93914e-06	TRUE
SNX29	ENSG00000048471	-1.06801	-0.0949262	0.24786	-1.542	-0.624799	0.000186379	TRUE
PRKCQ	ENSG00000065675	-1.07063	-0.0984623	1	1.74767	0.805429	1.09402e-05	TRUE
LAMB2	ENSG00000172037	-1.07088	-0.098801	0.18696	-1.85205	-0.88912	0	TRUE
BTBD11	ENSG00000151136	-1.07114	-0.0991509	0.24916	1.43875	0.524817	4.27898e-05	TRUE
CYP39A1	ENSG00000146233	-1.07299	-0.101638	1	-2.10501	-1.07383	0.01286	TRUE
PHACTR1	ENSG00000112137	-1.07417	-0.103217	1	1.80597	0.852774	0.04869	TRUE
PARD6G	ENSG00000178184	-1.07599	-0.105664	1	-2.12096	-1.08472	1.27498e-05	TRUE
PKIA	ENSG00000171033	-1.07639	-0.106205	0.16273	-1.53327	-0.616609	1.92593e-10	TRUE
LPP	ENSG00000145012	-1.0781	-0.108485	1	-1.24289	-0.313697	0.00191	TRUE
MED24	ENSG00000008838	-1.07895	-0.109623	1	1.727	0.788269	1.6652e-11	TRUE
DSTYK	ENSG00000133059	-1.07949	-0.110351	1	-1.54554	-0.628112	1.37794e-10	TRUE
MAGI1	ENSG00000151276	-1.07956	-0.110441	1	-1.87566	-0.907397	6.04749e-09	TRUE
SVIL	ENSG00000197321	-1.08099	-0.112351	1	-1.78014	-0.831995	0	TRUE
SSBP3	ENSG00000157216	-1.08206	-0.113776	0.14914	1.42213	0.508051	0.000144669	TRUE
TUSC3	ENSG00000104723	-1.08227	-0.114059	0.22595	-1.14786	-0.198941	0.00689	TRUE
CUX1	ENSG00000257923	-1.08304	-0.115087	1	-1.19298	-0.254566	0.00116	TRUE
PFKP	ENSG00000067057	-1.08365	-0.115904	0.13888	-1.20546	-0.269579	0.00218	TRUE
OVOL2	ENSG00000125850	-1.08451	-0.117042	0.28176	-1.40273	-0.488242	0.00131	TRUE
SLC35F3	ENSG00000183780	-1.0848	-0.117433	1	-1.53604	-0.61922	0.00020077	TRUE
MEGF9	ENSG00000106780	-1.08665	-0.119888	1	-1.2448	-0.315912	0.00018516	TRUE
KARS	ENSG00000065427	-1.08683	-0.120131	0.14828	1.32005	0.400589	0.00253	TRUE
TMEM106B	ENSG00000106460	-1.08697	-0.120309	1	1.36284	0.446613	0.000886495	TRUE
HBS1L	ENSG00000112339	-1.08698	-0.120323	1	-1.43457	-0.520622	1.83628e-08	TRUE
ZNF354A	ENSG00000169131	-1.08756	-0.121093	1	-1.45718	-0.543181	0.000382938	TRUE
TTLL5	ENSG00000119685	-1.08775	-0.121345	1	-1.386	-0.470922	0.000120321	TRUE
SASH1	ENSG00000111961	-1.08804	-0.121732	0.1342	1.8605	0.895694	5.85294e-14	TRUE
CLPTM1L	ENSG00000049656	-1.0891	-0.123141	1	1.32708	0.40826	0.00212	TRUE
LRRC58	ENSG00000163428	-1.09113	-0.125818	1	-1.40965	-0.495341	6.8571e-08	TRUE
ANP32E	ENSG00000143401	-1.0917	-0.126582	1	-1.32499	-0.405983	4.80022e-06	TRUE
CDIP1	ENSG00000089486	-1.09304	-0.12835	1	-2.00397	-1.00286	0	TRUE
SFXN5	ENSG00000144040	-1.0936	-0.129079	0.20661	-1.65371	-0.725704	4.06857e-14	TRUE
TRPS1	ENSG00000104447	-1.0951	-0.131064	1	-1.38044	-0.465131	4.62395e-05	TRUE
FARP1	ENSG00000152767	-1.09573	-0.131897	1	-1.43843	-0.524496	1.11393e-08	TRUE
CHD9	ENSG00000177200	-1.09586	-0.132068	1	-1.3543	-0.437547	2.03194e-05	TRUE
PITPNM3	ENSG00000091622	-1.09618	-0.132491	1	-1.18807	-0.248616	0.00231	TRUE
AGTPBP1	ENSG00000135049	-1.09717	-0.13379	1	-1.24459	-0.315666	0.00702	TRUE
GTF3C1	ENSG00000077235	-1.09725	-0.133896	1	-1.38011	-0.464781	1.86391e-07	TRUE
SLC12A8	ENSG00000221955	-1.09728	-0.133929	1	-1.54485	-0.627469	4.88546e-06	TRUE
ELOVL5	ENSG00000012660	-1.09746	-0.134174	1	-1.18433	-0.244072	0.00161	TRUE
DUSP4	ENSG00000120875	-1.09795	-0.134816	0.23156	2.96024	1.56572	0	TRUE
CDH6	ENSG00000113361	-1.09803	-0.134915	1	-3.0601	-1.61358	0	TRUE
UCP2	ENSG00000175567	-1.09885	-0.135993	1	-1.54683	-0.629319	7.9346e-05	TRUE
KIF3A	ENSG00000131437	-1.09964	-0.137028	1	-1.67991	-0.748385	2.11686e-05	TRUE
LYPD1	ENSG00000150551	-1.0997	-0.137113	1	-1.49707	-0.582145	0.000419925	TRUE
SKI	ENSG00000157933	-1.10028	-0.137868	0.05862	-1.26221	-0.335953	6.98188e-05	TRUE
ELAVL2	ENSG00000107105	-1.10187	-0.139952	1	1.53256	0.615946	0.00587	TRUE
DLG1	ENSG00000075711	-1.10268	-0.141018	0.08671	-1.29316	-0.370897	0.00028325	TRUE
SYK	ENSG00000165025	-1.10565	-0.14489	1	-1.5512	-0.633384	1.70693e-11	TRUE
PEPD	ENSG00000124299	-1.10581	-0.145108	0.08711	-1.42269	-0.50862	2.18036e-05	TRUE
IQSEC1	ENSG00000144711	-1.1064	-0.145869	1	-1.95498	-0.967153	1.2013e-14	TRUE
CDH13	ENSG00000140945	-1.10675	-0.146325	0.06143	-1.95572	-0.967699	0	TRUE
SMARCA2	ENSG00000080503	-1.10831	-0.148364	1	-1.38373	-0.46856	1.98157e-07	TRUE
IPO11	ENSG00000086200	-1.10954	-0.149957	0.08985	-1.30385	-0.382777	0.00233	TRUE
ARL15	ENSG00000185305	-1.11054	-0.15126	1	-1.40056	-0.485999	0.000277388	TRUE
KRT7	ENSG00000135480	-1.11081	-0.151612	0.08996	1.39045	0.475549	0.01318	TRUE
MCM5	ENSG00000100297	-1.11099	-0.151848	1	-1.34562	-0.428267	2.51684e-06	TRUE
H2AFY	ENSG00000113648	-1.11149	-0.152492	1	-1.23671	-0.306506	0.000170526	TRUE
AGRN	ENSG00000188157	-1.11325	-0.154782	0.16067	-2.05117	-1.03645	5.58854e-11	TRUE
DGKG	ENSG00000058866	-1.11341	-0.154981	1	3.43413	1.77994	1.20147e-10	TRUE
MTHFD1L	ENSG00000120254	-1.1138	-0.155495	0.16305	-1.32993	-0.411355	2.91394e-06	TRUE
UMPS	ENSG00000114491	-1.11487	-0.156871	0.759	-1.3175	-0.397798	9.9933e-06	TRUE
CHST11	ENSG00000171310	-1.11634	-0.158781	1	-1.5327	-0.616078	6.78549e-11	TRUE
ATP6AP2	ENSG00000182220	-1.11697	-0.159588	0.09799	-1.21968	-0.286508	0.000436198	TRUE
SIAH3	ENSG00000215475	-1.11758	-0.16038	1	-7.53479	-2.91357	4.46896e-07	TRUE
SLC1A5	ENSG00000105281	-1.11782	-0.160693	1	-1.96078	-0.97143	0	TRUE
PTGFRN	ENSG00000134247	-1.11951	-0.162862	1	-1.41856	-0.504424	2.71506e-05	TRUE
HS6ST1	ENSG00000136720	-1.11962	-0.163015	0.04478	-2.15126	-1.10518	0	TRUE
FABP5	ENSG00000164687	-1.11979	-0.163227	0.24718	-1.52297	-0.606892	1.08287e-06	TRUE
IARS	ENSG00000196305	-1.12019	-0.163738	0.0387	-1.77139	-0.824879	0	TRUE
DDX18	ENSG00000088205	-1.1213	-0.165179	1	-1.42791	-0.513905	2.54675e-08	TRUE
ST8SIA4	ENSG00000113532	-1.12178	-0.165788	1	8.97793	3.16638	5.36641e-05	TRUE
KPNA4	ENSG00000186432	-1.12178	-0.165793	0.96358	1.27045	0.345335	0.01259	TRUE
CCP110	ENSG00000103540	-1.12208	-0.166181	1	-1.90134	-0.927014	1.25655e-07	TRUE
SLC36A4	ENSG00000180773	-1.12221	-0.166343	0.0353	1.04996	0.0703324	1	TRUE
QSOX1	ENSG00000116260	-1.12236	-0.16653	0.05005	-1.41027	-0.495972	2.37624e-08	TRUE
GPC6	ENSG00000183098	-1.12249	-0.166703	1	-2.04453	-1.03177	2.28554e-05	TRUE
PRSS12	ENSG00000164099	-1.12304	-0.167411	1	-1.5841	-0.66366	1.28117e-11	TRUE
SPECC1L	ENSG00000100014	-1.12536	-0.170392	1	-1.23422	-0.303602	0.000256428	TRUE
MSH2	ENSG00000095002	-1.12572	-0.170854	1	-1.52032	-0.604373	1.35451e-06	TRUE
PIK3R1	ENSG00000145675	-1.12685	-0.172299	0.04467	1.28936	0.366661	0.00731	TRUE
MECOM	ENSG00000085276	-1.12734	-0.17292	0.05932	-1.2843	-0.360981	3.38142e-05	TRUE
TNRC6A	ENSG00000090905	-1.12835	-0.174216	0.06168	-1.36466	-0.448544	2.88041e-05	TRUE
TLE3	ENSG00000140332	-1.12846	-0.174349	0.0554	-1.40905	-0.494723	1.90237e-07	TRUE
ZZZ3	ENSG00000036549	-1.13051	-0.176972	0.03894	-1.08093	-0.112279	1	TRUE
RNH1	ENSG00000023191	-1.13155	-0.178304	1	-1.20309	-0.266739	0.000777124	TRUE
PTDSS1	ENSG00000156471	-1.13209	-0.17899	1	-1.21134	-0.276609	0.000610702	TRUE
RPL8	ENSG00000161016	-1.13216	-0.179079	0.04053	1.06039	0.084596	1	TRUE
ALKBH8	ENSG00000137760	-1.13251	-0.179522	0.03193	-1.17808	-0.236442	1	TRUE
IGFBP7	ENSG00000163453	-1.13416	-0.181625	0.0353	1.09083	0.125431	1	TRUE
CPNE7	ENSG00000178773	-1.13494	-0.182621	0.18387	1.98607	0.98992	0.01552	TRUE
TPM1	ENSG00000140416	-1.13536	-0.183149	1	-2.04705	-1.03354	0	TRUE
COL4A1	ENSG00000187498	-1.13582	-0.183739	0.76727	-1.51166	-0.596129	1.5016e-07	TRUE
NRG1	ENSG00000157168	-1.13662	-0.184755	0.82166	-1.96608	-0.975324	0	TRUE
EEF1E1	ENSG00000124802	-1.13739	-0.18573	0.03305	-1.13186	-0.178691	1	TRUE
H2AFX	ENSG00000188486	-1.13784	-0.186295	0.36819	-1.68997	-0.757	7.65177e-16	TRUE
PODXL	ENSG00000128567	-1.13801	-0.18651	0.03772	11.396	3.51045	0	TRUE
CEP164	ENSG00000110274	-1.13889	-0.187624	1	-1.30214	-0.38089	1.74976e-05	TRUE
TIGD2	ENSG00000180346	-1.14238	-0.192045	0.76964	-1.59297	-0.671721	5.33476e-05	TRUE
HMGA2	ENSG00000149948	-1.14281	-0.192581	0.02359	-1.28041	-0.356607	0.000484445	TRUE
PSMB4	ENSG00000159377	-1.14357	-0.193539	0.02374	1.10501	0.144055	1	TRUE
FAXC	ENSG00000146267	-1.14653	-0.197275	1	-1.6841	-0.751977	0.00219	TRUE
BCLAF1	ENSG00000029363	-1.1502	-0.201889	0.04088	-1.2304	-0.299132	0.000255042	TRUE
NFIB	ENSG00000147862	-1.15168	-0.203735	0.30385	-1.69848	-0.764246	1.29205e-11	TRUE
CHD3	ENSG00000170004	-1.15184	-0.203942	0.02358	-1.31031	-0.389907	0.000100446	TRUE
COL4A5	ENSG00000188153	-1.1522	-0.20439	0.01974	-1.14032	-0.189436	0.02915	TRUE
ADCK5	ENSG00000173137	-1.15239	-0.20463	1	-1.55676	-0.638547	2.38012e-05	TRUE
CYC1	ENSG00000179091	-1.15268	-0.204987	0.01847	1.025	0.035626	1	TRUE
NUFIP2	ENSG00000108256	-1.15347	-0.205975	0.03477	1.06815	0.0951128	0.93152	TRUE
PCCB	ENSG00000114054	-1.15524	-0.208193	1	-1.21093	-0.27611	0.000982544	TRUE
NAV2	ENSG00000166833	-1.15581	-0.208899	0.01474	-1.07749	-0.107671	1	TRUE
TECR	ENSG00000099797	-1.157	-0.21039	0.08028	-1.6138	-0.690463	2.69483e-12	TRUE
ARL10	ENSG00000175414	-1.15773	-0.211302	0.01981	-1.84705	-0.885225	0	TRUE
FANCC	ENSG00000158169	-1.15778	-0.211364	0.0125	-1.56555	-0.64667	3.79877e-05	TRUE
URI1	ENSG00000105176	-1.15823	-0.211924	0.02233	1.03592	0.0509169	1	TRUE
UVSSA	ENSG00000163945	-1.15864	-0.212428	0.02083	-1.30038	-0.378937	1	TRUE
INTU	ENSG00000164066	-1.15878	-0.212604	1	-1.65464	-0.726513	2.48651e-05	TRUE
BICD1	ENSG00000151746	-1.15878	-0.212605	0.01226	-1.3739	-0.458281	9.71656e-07	TRUE
MYC	ENSG00000136997	-1.15888	-0.212732	0.01423	1.39008	0.47517	0.00304	TRUE
ACSL1	ENSG00000151726	-1.15916	-0.213085	0.02085	-1.58491	-0.664402	1.12929e-08	TRUE
CPT2	ENSG00000157184	-1.1593	-0.213253	0.02023	-1.66799	-0.738114	7.5519e-07	TRUE
EHD2	ENSG00000024422	-1.15934	-0.213298	0.0344	-1.37551	-0.459962	3.79595e-05	TRUE
TEX2	ENSG00000136478	-1.15952	-0.213528	0.01651	-1.17526	-0.232981	1	TRUE
UBB	ENSG00000170315	-1.16035	-0.214563	0.01343	1.07835	0.108821	1	TRUE
CUL4A	ENSG00000139842	-1.16162	-0.216141	0.02716	-1.13459	-0.182165	1	TRUE
BCCIP	ENSG00000107949	-1.16164	-0.216165	0.04108	-1.07802	-0.108378	1	TRUE
MKI67	ENSG00000148773	-1.16181	-0.216379	0.10035	-2.12833	-1.08972	5.95863e-13	TRUE
HDLBP	ENSG00000115677	-1.16281	-0.21762	0.12213	-1.31739	-0.397685	0.00172	TRUE
ELOVL6	ENSG00000170522	-1.16304	-0.217902	0.02163	1.06034	0.0845259	1	TRUE
KANK1	ENSG00000107104	-1.16319	-0.218089	0.01851	-1.52288	-0.606798	5.79083e-11	TRUE
SDAD1	ENSG00000198301	-1.16386	-0.218923	0.01127	-1.09828	-0.135248	1	TRUE
TBCE	ENSG00000116957	-1.16414	-0.219269	1	-1.4093	-0.494979	1.20283e-07	TRUE
TRIM24	ENSG00000122779	-1.16489	-0.220198	1	-1.69581	-0.761973	1.63421e-06	TRUE
PCLO	ENSG00000186472	-1.16559	-0.221065	0.14662	-1.35922	-0.442775	0.00421	TRUE
OPA1	ENSG00000198836	-1.16769	-0.223659	0.00874	-1.28621	-0.363129	2.61167e-05	TRUE
BHLHE41	ENSG00000123095	-1.16795	-0.223976	1	-2.84119	-1.5065	0	TRUE
NFIX	ENSG00000008441	-1.16798	-0.224022	0.01028	1.01697	0.0242826	0.55736	TRUE
NDC80	ENSG00000080986	-1.16835	-0.224478	0.08884	-1.78305	-0.834348	0	TRUE
CNTNAP2	ENSG00000174469	-1.1701	-0.22663	1	-2.30886	-1.20718	0	TRUE
TBCCD1	ENSG00000113838	-1.17042	-0.22703	1	-1.40769	-0.493329	0.000736568	TRUE
HEBP1	ENSG00000013583	-1.17059	-0.227234	1	-1.41441	-0.500199	1.02957e-07	TRUE
TBL1XR1	ENSG00000177565	-1.17065	-0.227306	0.01135	-1.03776	-0.053478	1	TRUE
EML5	ENSG00000165521	-1.17088	-0.227591	1	-1.43252	-0.518552	0.01427	TRUE
PBK	ENSG00000168078	-1.1721	-0.229092	0.00925	-1.30649	-0.385697	1	TRUE
CHAC2	ENSG00000143942	-1.17275	-0.229892	0.01065	-1.33702	-0.419018	1	TRUE
SPDL1	ENSG00000040275	-1.1735	-0.230816	0.01573	-1.63382	-0.708245	2.98129e-13	TRUE
SLC39A10	ENSG00000196950	-1.17381	-0.231199	0.08824	-1.27577	-0.351366	5.77959e-05	TRUE
U2AF2	ENSG00000063244	-1.17419	-0.231664	0.02085	-1.24405	-0.315044	0.000132921	TRUE
GNAL	ENSG00000141404	-1.17422	-0.231702	1	-1.84569	-0.884162	0	TRUE
TTC12	ENSG00000149292	-1.1764	-0.234376	1	-1.83656	-0.877009	6.71906e-11	TRUE
MTIF2	ENSG00000085760	-1.1764	-0.234384	0.08859	-1.262	-0.335709	0.000102219	TRUE
TK2	ENSG00000166548	-1.17734	-0.235526	1	-1.72572	-0.787199	5.19214e-07	TRUE
SNX18	ENSG00000178996	-1.17741	-0.235612	0.00751	-1.8423	-0.881511	0	TRUE
HNRNPH1	ENSG00000169045	-1.17849	-0.236943	0.0406	-1.31999	-0.400522	4.01694e-05	TRUE
DDX46	ENSG00000145833	-1.17922	-0.237831	1	-1.65841	-0.729805	1.33887e-14	TRUE
SCPEP1	ENSG00000121064	-1.18077	-0.239726	0.18477	-1.27012	-0.344961	4.72453e-05	TRUE
FBXO9	ENSG00000112146	-1.1842	-0.243916	0.00863	-1.17328	-0.230542	1	TRUE
TCF3	ENSG00000071564	-1.18555	-0.245552	1	-1.37442	-0.458822	2.66533e-07	TRUE
RFX7	ENSG00000181827	-1.18716	-0.247516	0.95149	-1.35685	-0.440256	4.60019e-05	TRUE
GAS2L1	ENSG00000185340	-1.18736	-0.247751	1	-1.51069	-0.595212	2.42493e-10	TRUE
ITPKB	ENSG00000143772	-1.18751	-0.247943	1	-1.19394	-0.255731	0.00183	TRUE
EIF4G3	ENSG00000075151	-1.18753	-0.247964	0.00613	-1.26531	-0.339485	5.95505e-05	TRUE
TANGO6	ENSG00000103047	-1.18754	-0.247973	0.00918	-1.15383	-0.206433	1	TRUE
ELMOD2	ENSG00000179387	-1.18797	-0.248497	1	-1.44573	-0.531793	2.78898e-08	TRUE
PEX12	ENSG00000108733	-1.18867	-0.249352	0.01466	-1.45314	-0.539178	1	TRUE
RXFP1	ENSG00000171509	-1.18924	-0.25004	1	7.40039	2.8876	0	TRUE
API5	ENSG00000166181	-1.18983	-0.250759	1	-1.24912	-0.320913	0.00081893	TRUE
FUS	ENSG00000089280	-1.19011	-0.251094	0.00896	1.04604	0.0649399	1	TRUE
TEAD4	ENSG00000197905	-1.19044	-0.251495	0.01003	-1.44555	-0.531623	0.000335743	TRUE
MKL2	ENSG00000186260	-1.19119	-0.252405	0.00609	-1.33836	-0.420467	0.000615554	TRUE
BPTF	ENSG00000171634	-1.19121	-0.25243	0.00932	-1.26307	-0.336938	6.58347e-05	TRUE
LPCAT2	ENSG00000087253	-1.19191	-0.25328	0.00616	1.05358	0.0753063	1	TRUE
EEF2	ENSG00000167658	-1.19451	-0.256415	0.02014	-1.45241	-0.538447	7.94466e-05	TRUE
GNAS	ENSG00000087460	-1.19551	-0.25763	0.00545	-1.13401	-0.181435	1	TRUE
PARN	ENSG00000140694	-1.19675	-0.259116	0.0044	-1.26288	-0.336719	0.000115796	TRUE
RAD50	ENSG00000113522	-1.19681	-0.259193	0.00412	-1.37014	-0.454326	3.33204e-07	TRUE
KPNA3	ENSG00000102753	-1.19695	-0.259361	0.00737	-1.13152	-0.178262	1	TRUE
WASF3	ENSG00000132970	-1.19949	-0.262425	1	-1.99876	-0.999103	6.76364e-06	TRUE
LAMA1	ENSG00000101680	-1.20419	-0.268061	0.00587	-1.45418	-0.540204	3.59807e-06	TRUE
COL23A1	ENSG00000050767	-1.20429	-0.268185	1	-2.472	-1.30568	0.00309	TRUE
GMDS	ENSG00000112699	-1.20435	-0.268256	0.00821	-1.3362	-0.418133	8.44113e-05	TRUE
ZHX2	ENSG00000178764	-1.20445	-0.268377	0.00365	1.10801	0.147969	1	TRUE
CLUH	ENSG00000132361	-1.20592	-0.270131	0.00287	-1.44322	-0.529291	5.53354e-09	TRUE
PMS1	ENSG00000064933	-1.20599	-0.270218	0.00593	-1.62284	-0.698517	1.51002e-08	TRUE
TNC	ENSG00000041982	-1.20626	-0.270546	0.10841	-3.13036	-1.64633	0	TRUE
AP3B1	ENSG00000132842	-1.20763	-0.27218	0.00399	-1.18052	-0.239422	1	TRUE
ZMYND11	ENSG00000015171	-1.20848	-0.273197	0.00492	-1.24358	-0.314499	0.000193981	TRUE
G2E3	ENSG00000092140	-1.21169	-0.277017	0.00381	-1.71082	-0.774684	1.21656e-12	TRUE
TSHZ1	ENSG00000179981	-1.21176	-0.277106	0.00518	-2.05166	-1.03679	1.00839e-11	TRUE
MRPS23	ENSG00000181610	-1.21366	-0.279363	0.02933	-1.05878	-0.0823961	1	TRUE
SLC7A8	ENSG00000092068	-1.21403	-0.279805	0.0029	-2.39492	-1.25997	0	TRUE
HLCS	ENSG00000159267	-1.21478	-0.280697	0.06041	-1.46086	-0.546814	5.99543e-06	TRUE
SOD1	ENSG00000142168	-1.21541	-0.281445	0.00316	-1.00264	-0.00380927	1	TRUE
SCEL	ENSG00000136155	-1.21813	-0.284672	1	1.84367	0.882584	9.45895e-10	TRUE
SHMT1	ENSG00000176974	-1.21824	-0.284803	0.27553	-1.47618	-0.561865	4.27368e-09	TRUE
AMMECR1	ENSG00000101935	-1.21994	-0.28681	0.00355	1.01397	0.0200153	1	TRUE
NACC2	ENSG00000148411	-1.22009	-0.28699	1	-1.88888	-0.917533	0	TRUE
CALR	ENSG00000179218	-1.22047	-0.28744	0.00559	1.07665	0.106553	1	TRUE
SRSF2	ENSG00000161547	-1.22072	-0.287732	0.00203	-1.32399	-0.404893	3.52898e-06	TRUE
PRKCA	ENSG00000154229	-1.22251	-0.289849	0.04005	-2.09163	-1.06463	2.22048e-09	TRUE
INTS10	ENSG00000104613	-1.22389	-0.291477	0.00392	-1.52588	-0.609642	1.22694e-10	TRUE
SERBP1	ENSG00000142864	-1.22412	-0.291745	0.00196	-1.38526	-0.470154	9.61079e-05	TRUE
PROS1	ENSG00000184500	-1.2245	-0.292194	1	-2.34922	-1.23218	0.00633	TRUE
FUT10	ENSG00000172728	-1.22478	-0.292524	1	-1.44872	-0.534774	0.00042815	TRUE
ENO1	ENSG00000074800	-1.22479	-0.292535	0.09028	-1.29904	-0.377443	0.00339	TRUE
LRBA	ENSG00000198589	-1.22899	-0.297473	0.11199	-1.19986	-0.262872	0.00253	TRUE
MYCBP	ENSG00000214114	-1.22981	-0.298435	0.00432	1.02363	0.0336994	1	TRUE
FLRT2	ENSG00000185070	-1.23028	-0.298983	0.00338	-3.83351	-1.93867	0	TRUE
CYP3A5	ENSG00000106258	-1.23035	-0.29907	0.00132	-1.59445	-0.67306	0.00516	TRUE
NUP93	ENSG00000102900	-1.23052	-0.299268	0.00297	-1.01389	-0.0199052	1	TRUE
PPP3CA	ENSG00000138814	-1.23084	-0.299638	0.94277	-1.50377	-0.588585	1.92055e-10	TRUE
CSGALNACT1	ENSG00000147408	-1.23158	-0.300507	1	2.0373	1.02666	0.01919	TRUE
CPSF6	ENSG00000111605	-1.23194	-0.300928	0.00106	-1.06865	-0.0957905	1	TRUE
PSMD3	ENSG00000108344	-1.23269	-0.301807	0.00317	-1.14963	-0.201175	1	TRUE
N6AMT1	ENSG00000156239	-1.23281	-0.301947	0.00222	-1.1447	-0.194976	1	TRUE
PABPC1	ENSG00000070756	-1.23374	-0.30304	0.00175	1.01473	0.0210889	1	TRUE
GSPT1	ENSG00000103342	-1.23506	-0.304581	0.00141	-1.19542	-0.257513	1	TRUE
USP22	ENSG00000124422	-1.23534	-0.30491	0.00138	-1.37571	-0.460177	1.85165e-07	TRUE
HNRNPU	ENSG00000153187	-1.23612	-0.305815	0.03903	-1.23755	-0.307483	1	TRUE
DPH5	ENSG00000117543	-1.23745	-0.307375	0.09172	-1.57651	-0.656732	2.83308e-05	TRUE
ERI3	ENSG00000117419	-1.23824	-0.308295	0.02111	-1.6027	-0.680504	2.71854e-12	TRUE
FZD2	ENSG00000180340	-1.23915	-0.30935	0.00122	-2.29802	-1.20039	0.00899	TRUE
DYNC1H1	ENSG00000197102	-1.23979	-0.310097	0.02148	-1.66966	-0.739557	1.3487e-06	TRUE
LASP1	ENSG00000002834	-1.24043	-0.310841	1	-1.31075	-0.390394	7.28326e-06	TRUE
GNB1L	ENSG00000185838	-1.24071	-0.31117	1	-1.92256	-0.94303	0.00014316	TRUE
DCTN1	ENSG00000204843	-1.24087	-0.311356	0.00345	-1.4721	-0.557878	7.22623e-10	TRUE
DNAJC11	ENSG00000007923	-1.2438	-0.314752	0.0108	-1.24048	-0.310903	0.000206861	TRUE
YBX1	ENSG00000065978	-1.24491	-0.316045	0.00704	-1.38904	-0.474086	0.000165657	TRUE
DDX10	ENSG00000178105	-1.24568	-0.316938	0.00112	-1.35604	-0.439404	2.22365e-06	TRUE
CHORDC1	ENSG00000110172	-1.24598	-0.317286	0.00316	-1.62469	-0.700168	6.98008e-09	TRUE
EIF5	ENSG00000100664	-1.24841	-0.320091	0.00208	-1.04838	-0.068155	1	TRUE
GOLIM4	ENSG00000173905	-1.24852	-0.320221	0.13773	-1.60778	-0.685069	6.62594e-13	TRUE
ZCCHC14	ENSG00000140948	-1.24939	-0.321222	1	-1.41998	-0.505868	0.000272164	TRUE
DST	ENSG00000151914	-1.24955	-0.321409	0.94267	-2.06353	-1.04511	1.27173e-11	TRUE
TAC4	ENSG00000176358	-1.25002	-0.321948	0.00084565	-1.59269	-0.671462	1	TRUE
HDAC4	ENSG00000068024	-1.25026	-0.322224	1	-1.36447	-0.448338	0.000313387	TRUE
DYRK2	ENSG00000127334	-1.2519	-0.324119	0.00143	-1.43836	-0.524421	9.93278e-06	TRUE
WNT3	ENSG00000108379	-1.25217	-0.324435	1	-2.02842	-1.02035	0.01028	TRUE
GHR	ENSG00000112964	-1.25249	-0.324801	1	-2.73059	-1.44921	1.67227e-06	TRUE
DDHD1	ENSG00000100523	-1.25251	-0.324822	1	-1.88624	-0.91551	0.000233384	TRUE
WWOX	ENSG00000186153	-1.25263	-0.32496	1	-1.59169	-0.670555	1.05897e-05	TRUE
TTC13	ENSG00000143643	-1.25308	-0.325477	1	-1.43642	-0.522475	0.000364695	TRUE
IMPACT	ENSG00000154059	-1.2541	-0.326649	0.00123	-1.38171	-0.466453	5.97359e-07	TRUE
SLC16A14	ENSG00000163053	-1.25687	-0.329834	0.00137	-2.48843	-1.31523	1	TRUE
DSEL	ENSG00000171451	-1.25735	-0.330381	1	-1.43486	-0.520914	0.000655743	TRUE
MAN2A1	ENSG00000112893	-1.25789	-0.331006	0.00104	-1.22797	-0.296276	0.000302303	TRUE
DDX39A	ENSG00000123136	-1.25855	-0.331757	0.01707	-1.27633	-0.352	4.38605e-05	TRUE
CENPE	ENSG00000138778	-1.26301	-0.33687	0.00101	-2.29999	-1.20163	0	TRUE
UTRN	ENSG00000152818	-1.26459	-0.338672	0.000332815	-1.01356	-0.0194347	1	TRUE
JADE1	ENSG00000077684	-1.26712	-0.341554	0.00753	-5.41339	-2.43653	0	TRUE
KIF14	ENSG00000118193	-1.27308	-0.348324	0.10841	-1.57477	-0.655137	5.30649e-12	TRUE
HECTD1	ENSG00000092148	-1.27309	-0.348335	0.02149	-1.30813	-0.387508	6.79854e-06	TRUE
TUBB4B	ENSG00000188229	-1.27339	-0.348676	0.0059	-1.25341	-0.325864	1	TRUE
BMP4	ENSG00000125378	-1.2735	-0.348794	1	2.80861	1.48986	0.00604	TRUE
SLC3A2	ENSG00000168003	-1.27421	-0.349599	1	-1.30562	-0.384731	5.37531e-05	TRUE
SMC2	ENSG00000136824	-1.27582	-0.351429	0.000736679	-1.61249	-0.68929	3.89255e-13	TRUE
RPL6	ENSG00000089009	-1.27653	-0.352222	0.000218095	-1.13178	-0.178594	1	TRUE
ANGEL1	ENSG00000013523	-1.27951	-0.355593	0.00127	-1.86461	-0.898877	1.3764e-08	TRUE
ADD2	ENSG00000075340	-1.27994	-0.35608	0.00233	1.02817	0.0400767	1	TRUE
PRICKLE1	ENSG00000139174	-1.281	-0.35727	1	-1.72877	-0.789744	0.000428509	TRUE
STEAP3	ENSG00000115107	-1.28518	-0.361973	0.000152791	-1.53128	-0.614738	6.8889e-09	TRUE
AADAT	ENSG00000109576	-1.2871	-0.364128	1	-2.53246	-1.34054	1.98921e-07	TRUE
SNCA	ENSG00000145335	-1.2874	-0.364463	0.28743	-1.61398	-0.690624	4.79422e-13	TRUE
TMEM33	ENSG00000109133	-1.28836	-0.36554	0.0055	1.05013	0.0705676	1	TRUE
B3GAT2	ENSG00000112309	-1.28839	-0.365572	4.29052e-05	-1.0908	-0.12538	1	TRUE
MSI2	ENSG00000153944	-1.28995	-0.367318	0.000275477	-1.42445	-0.51041	3.45349e-08	TRUE
PITPNA	ENSG00000174238	-1.29063	-0.368074	0.03294	-1.25513	-0.327836	0.000106245	TRUE
TMEM117	ENSG00000139173	-1.29127	-0.368789	1	-1.52534	-0.609127	0.000167972	TRUE
APLP2	ENSG00000084234	-1.29138	-0.368918	0.00134	-1.55402	-0.636008	3.73095e-06	TRUE
SMYD3	ENSG00000185420	-1.29222	-0.369854	0.02491	-1.83503	-0.875801	4.61025e-08	TRUE
SETD7	ENSG00000145391	-1.29251	-0.370174	0.000229936	-1.65391	-0.725884	1.27107e-14	TRUE
HNRNPD	ENSG00000138668	-1.2926	-0.370279	0.02931	-1.24902	-0.320793	0.00127	TRUE
NARS2	ENSG00000137513	-1.29394	-0.371769	0.03734	-1.95562	-0.967626	8.64886e-10	TRUE
ARL4D	ENSG00000175906	-1.29405	-0.371891	0.01226	1.17707	0.235199	0.33347	TRUE
MARK1	ENSG00000116141	-1.29504	-0.372995	1	-1.52006	-0.604125	2.46823e-10	TRUE
MGMT	ENSG00000170430	-1.29546	-0.373466	1	-1.56054	-0.64205	0.000338406	TRUE
MCC	ENSG00000171444	-1.29604	-0.374108	0.31148	-1.45368	-0.53971	2.18763e-09	TRUE
EML1	ENSG00000066629	-1.2996	-0.378066	1	-2.65117	-1.40663	7.59921e-09	TRUE
PRDX1	ENSG00000117450	-1.29989	-0.378394	0.000421452	-1.09389	-0.129466	1	TRUE
KRT13	ENSG00000171401	-1.30005	-0.378563	0.00071864	-2.6251	-1.39237	0	TRUE
GCK	ENSG00000106633	-1.30107	-0.379698	0.000157813	-1.01337	-0.0191556	1	TRUE
NANOS1	ENSG00000188613	-1.30165	-0.380343	1	-1.7289	-0.789854	0.000267852	TRUE
COL4A2	ENSG00000134871	-1.30302	-0.381854	9.86841e-05	-2.05046	-1.03595	0	TRUE
ARL4C	ENSG00000188042	-1.30489	-0.383924	7.23006e-05	1.00425	0.00612419	1	TRUE
MID1	ENSG00000101871	-1.3066	-0.385816	0.05712	-1.43703	-0.523093	1.59985e-08	TRUE
FAT1	ENSG00000083857	-1.30723	-0.386509	0.000108932	-2.33307	-1.22223	1.80935e-14	TRUE
PFKM	ENSG00000152556	-1.3096	-0.389127	4.97504e-05	-1.72174	-0.783871	7.65177e-16	TRUE
HSPA4	ENSG00000170606	-1.31091	-0.390564	5.22553e-05	-1.43945	-0.525521	5.36557e-09	TRUE
SLC7A11	ENSG00000151012	-1.31197	-0.391734	0.00598	-1.69999	-0.765523	1.44846e-07	TRUE
MAF	ENSG00000178573	-1.31314	-0.393022	1	-2.06093	-1.04329	0	TRUE
ADORA2B	ENSG00000170425	-1.31357	-0.393496	0.02129	-1.34699	-0.42974	1.88879e-06	TRUE
ATP10A	ENSG00000206190	-1.31471	-0.394744	1	36.2492	5.17988	0	TRUE
GOT2	ENSG00000125166	-1.31537	-0.395464	0.000433517	-1.54057	-0.623463	1.2036e-11	TRUE
GDI2	ENSG00000057608	-1.31607	-0.396231	0.03075	-1.1225	-0.166721	1	TRUE
APP	ENSG00000142192	-1.31673	-0.396964	0.00233	-1.8647	-0.898946	8.09962e-10	TRUE
ATP1A1	ENSG00000163399	-1.31783	-0.398161	0.00135	-1.50353	-0.588356	1.85191e-05	TRUE
EFCAB1	ENSG00000034239	-1.31863	-0.399036	1	-2.01591	-1.01143	0.02195	TRUE
KCNQ5	ENSG00000185760	-1.32263	-0.403407	4.09063e-05	-1.54355	-0.626252	0.00471	TRUE
EIF3B	ENSG00000106263	-1.32281	-0.403607	2.15875e-05	-1.22215	-0.289415	0.000336744	TRUE
TUBB	ENSG00000196230	-1.32419	-0.405114	5.03195e-05	-1.72023	-0.782598	4.23273e-08	TRUE
FAM98A	ENSG00000119812	-1.32709	-0.408271	1.49877e-05	-1.64159	-0.715092	5.09181e-14	TRUE
MBP	ENSG00000197971	-1.33	-0.411429	0.000170154	1.50235	0.587225	2.12791e-06	TRUE
ELAC2	ENSG00000006744	-1.33124	-0.41277	2.94515e-05	-1.26161	-0.335261	7.51762e-05	TRUE
LRIG1	ENSG00000144749	-1.33347	-0.415184	1	-1.95433	-0.966676	1.5007e-15	TRUE
ACLY	ENSG00000131473	-1.33377	-0.415512	0.00414	-1.82918	-0.871199	0	TRUE
SLC12A2	ENSG00000064651	-1.33433	-0.416116	8.50331e-05	-2.25933	-1.17589	0	TRUE
TENM4	ENSG00000149256	-1.33468	-0.41649	0.000173698	-1.59127	-0.67018	1.05096e-07	TRUE
MRC2	ENSG00000011028	-1.3364	-0.418355	8.06074e-05	-3.88661	-1.95851	0	TRUE
INPP5A	ENSG00000068383	-1.33736	-0.419392	1	-1.202	-0.265439	0.00119	TRUE
PRSS54	ENSG00000103023	-1.33943	-0.421622	0.000109494	-2.08623	-1.0609	0.00511	TRUE
MANEAL	ENSG00000185090	-1.34119	-0.423518	0.01537	1.06819	0.0951714	1	TRUE
XYLT1	ENSG00000103489	-1.3423	-0.42471	1	-2.27916	-1.1885	1.5007e-15	TRUE
CCDC113	ENSG00000103021	-1.3426	-0.425025	1	-1.65237	-0.724539	0.000974181	TRUE
MAMDC2	ENSG00000165072	-1.34363	-0.426131	0.00892	-1.73144	-0.791975	1.75247e-07	TRUE
WNT7B	ENSG00000188064	-1.34619	-0.428885	1	-1.64022	-0.713892	2.10415e-06	TRUE
SLC15A2	ENSG00000163406	-1.34749	-0.430276	1	-1.58572	-0.665134	0.03629	TRUE
GPHN	ENSG00000171723	-1.34803	-0.430857	7.28855e-06	-1.69478	-0.761098	3.42319e-06	TRUE
CD109	ENSG00000156535	-1.35351	-0.43671	0.08128	-1.38113	-0.465846	1.82357e-05	TRUE
BIRC5	ENSG00000089685	-1.35491	-0.438196	6.94744e-05	-1.84241	-0.881596	0	TRUE
HIVEP3	ENSG00000127124	-1.35569	-0.439023	0.02149	-1.83235	-0.873692	1.59307e-07	TRUE
DHCR24	ENSG00000116133	-1.36181	-0.445527	0.000880857	-1.71861	-0.781242	3.09734e-08	TRUE
SND1	ENSG00000197157	-1.36274	-0.446507	3.79238e-05	-1.83829	-0.878365	0	TRUE
ANK1	ENSG00000029534	-1.36456	-0.448434	1	-2.89083	-1.53148	2.03411e-05	TRUE
LMNA	ENSG00000160789	-1.36522	-0.449131	3.8417e-06	-1.16921	-0.225534	1	TRUE
PCF11	ENSG00000165494	-1.3677	-0.45175	0.00154	-1.23078	-0.299575	0.000338406	TRUE
PRKACA	ENSG00000072062	-1.37018	-0.454361	0.000917509	-1.6793	-0.747863	5.14136e-15	TRUE
PSD3	ENSG00000156011	-1.37089	-0.455108	5.18393e-06	-1.26529	-0.339464	7.45707e-05	TRUE
SCARB1	ENSG00000073060	-1.37129	-0.455535	0.03265	-1.44757	-0.533629	6.55019e-09	TRUE
SETBP1	ENSG00000152217	-1.37167	-0.455929	0.000562303	-1.93354	-0.951244	7.78216e-10	TRUE
GLUL	ENSG00000135821	-1.37223	-0.456523	0.39729	-1.79258	-0.842036	2.71072e-09	TRUE
CSMD3	ENSG00000164796	-1.37253	-0.456834	2.59277e-05	-1.12458	-0.169386	1	TRUE
NOS1	ENSG00000089250	-1.37264	-0.45695	8.70692e-06	-1.52467	-0.6085	5.17793e-06	TRUE
RHOB	ENSG00000143878	-1.37421	-0.458598	0.01631	2.62519	1.39242	0	TRUE
CLTC	ENSG00000141367	-1.37446	-0.458863	9.61258e-06	-1.757	-0.813117	7.30056e-10	TRUE
HSD17B10	ENSG00000072506	-1.37705	-0.461576	0.13852	-1.22413	-0.291755	0.000498871	TRUE
SHISA3	ENSG00000178343	-1.37802	-0.462593	1	-38.9373	-5.28308	4.1232e-07	TRUE
EEF2K	ENSG00000103319	-1.38204	-0.466802	0.0016	-2.71143	-1.43905	0	TRUE
PITRM1	ENSG00000107959	-1.38234	-0.467116	0.00959	-1.41219	-0.497937	2.91477e-08	TRUE
KIAA0825	ENSG00000185261	-1.38329	-0.468105	1	-2.02782	-1.01993	6.61519e-05	TRUE
MYH9	ENSG00000100345	-1.39164	-0.476787	0.34864	-1.88106	-0.911543	9.8605e-10	TRUE
NFIA	ENSG00000162599	-1.39683	-0.482158	6.28033e-06	-1.49992	-0.584883	5.85832e-10	TRUE
KRT15	ENSG00000171346	-1.4045	-0.490056	8.02923e-06	-1.61474	-0.6913	2.10289e-13	TRUE
FXN	ENSG00000165060	-1.40897	-0.494644	2.3171e-06	-1.64062	-0.714238	0.000184933	TRUE
GLIS3	ENSG00000107249	-1.40982	-0.495511	1	-2.0972	-1.06846	0.00368	TRUE
UBE4B	ENSG00000130939	-1.41307	-0.498831	0.00163	-1.97137	-0.979195	0	TRUE
MAPK10	ENSG00000109339	-1.41376	-0.499537	1	-1.86083	-0.895949	4.99215e-08	TRUE
NUBPL	ENSG00000151413	-1.41653	-0.502358	0.36444	-1.70763	-0.771993	4.28305e-07	TRUE
NDRG4	ENSG00000103034	-1.418	-0.503856	1	-1.54427	-0.626925	0.01283	TRUE
GTF3A	ENSG00000122034	-1.41846	-0.504325	5.02456e-07	-1.06746	-0.0941805	1	TRUE
SUMF1	ENSG00000144455	-1.42476	-0.510717	1	-1.45038	-0.536433	1.06107e-08	TRUE
ATP6V1E2	ENSG00000250565	-1.42678	-0.512765	1.52631e-06	-2.00779	-1.00561	9.11892e-05	TRUE
AACS	ENSG00000081760	-1.43327	-0.519314	3.03349e-07	-1.65226	-0.724444	3.74466e-14	TRUE
ATXN10	ENSG00000130638	-1.43354	-0.519584	0.02136	-1.22709	-0.295247	0.000332756	TRUE
CPE	ENSG00000109472	-1.43357	-0.519608	0.16313	-1.86141	-0.896399	1.87169e-11	TRUE
TNRC6C	ENSG00000078687	-1.43588	-0.521933	1	-1.81935	-0.863419	0.000336827	TRUE
RNF32	ENSG00000105982	-1.43882	-0.524882	1.47503e-07	-1.69443	-0.760798	1	TRUE
FTO	ENSG00000140718	-1.44029	-0.526358	1.36604e-06	-1.59419	-0.672823	7.40485e-08	TRUE
GNL3L	ENSG00000130119	-1.45458	-0.540601	0.02262	-1.59978	-0.677876	4.3558e-05	TRUE
MYH10	ENSG00000133026	-1.45957	-0.545547	1.36565e-05	-2.25198	-1.1712	0	TRUE
HSP90AB1	ENSG00000096384	-1.46884	-0.554682	4.01096e-07	-1.59339	-0.672102	1.52992e-06	TRUE
TNFRSF8	ENSG00000120949	-1.46918	-0.555015	0.02917	5.03067	2.33075	0.00178	TRUE
GSR	ENSG00000104687	-1.48027	-0.565863	0.00286	-1.59511	-0.673654	6.49384e-13	TRUE
SPAG17	ENSG00000155761	-1.48029	-0.565884	1	-1.83142	-0.872966	0.00105	TRUE
AGL	ENSG00000162688	-1.48489	-0.570352	1.87712e-08	-1.6683	-0.738382	8.25495e-14	TRUE
A1BG	ENSG00000121410	-1.50511	-0.589871	1	-45.8417	-5.51859	0.02505	TRUE
SLC6A6	ENSG00000131389	-1.5159	-0.600179	0.26762	-1.20434	-0.268247	0.00129	TRUE
GPR85	ENSG00000164604	-1.52239	-0.606335	1	-3.47417	-1.79667	0.000428927	TRUE
FN1	ENSG00000115414	-1.53559	-0.618793	0.06323	-4.68768	-2.22888	0	TRUE
TLL1	ENSG00000038295	-1.54186	-0.624673	1	-3.6264	-1.85854	0.000144973	TRUE
SESN3	ENSG00000149212	-1.54297	-0.625706	7.69478e-05	-1.99564	-0.996853	0	TRUE
ENC1	ENSG00000171617	-1.54374	-0.626432	0.49646	-1.87645	-0.908006	0	TRUE
STXBP4	ENSG00000166263	-1.55007	-0.63233	0.000411328	-1.97244	-0.979982	0.000165997	TRUE
FAT4	ENSG00000196159	-1.55063	-0.63285	0.00249	-1.86889	-0.90218	7.95609e-07	TRUE
MAGED1	ENSG00000179222	-1.5586	-0.640248	0.00607	-2.84769	-1.50979	0	TRUE
UNC5C	ENSG00000182168	-1.59621	-0.674651	1.64554e-06	-2.00721	-1.00519	1	TRUE
CCND1	ENSG00000110092	-1.5999	-0.677985	7.37458e-06	-1.28748	-0.364551	0.000736541	TRUE
DPYSL3	ENSG00000113657	-1.61133	-0.688248	2.13995e-12	-2.84293	-1.50738	0	TRUE
MCMDC2	ENSG00000178460	-1.61267	-0.689449	1	-2.67021	-1.41695	0.00301	TRUE
EGF	ENSG00000138798	-1.62034	-0.696296	1	2.16182	1.11225	0.03274	TRUE
ATP6V0E2	ENSG00000171130	-1.64591	-0.718882	7.37192e-09	-1.12321	-0.167634	1	TRUE
NR2F2	ENSG00000185551	-1.67973	-0.74823	0.23165	-1.53574	-0.618931	5.78973e-11	TRUE
IRS1	ENSG00000169047	-1.70301	-0.768083	0	-2.58168	-1.36831	0	TRUE
KRT5	ENSG00000186081	-1.71317	-0.776668	0.13897	-1.82528	-0.868118	2.27596e-09	TRUE
GRIN2B	ENSG00000273079	-1.73512	-0.795037	1	3.17521	1.66685	0.02839	TRUE
AJAP1	ENSG00000196581	-1.74492	-0.803164	1	3.34996	1.74414	1.00773e-09	TRUE
NTRK2	ENSG00000148053	-1.75592	-0.812224	1	2.38302	1.25279	0.02053	TRUE
KCNAB1	ENSG00000169282	-1.7763	-0.828872	1	-3.49376	-1.80478	1.75335e-05	TRUE
MYLK	ENSG00000065534	-1.80512	-0.852097	0.02051	-2.89136	-1.53175	0	TRUE
BEND6	ENSG00000151917	-1.81286	-0.858266	1	-1.85673	-0.892764	0.03415	TRUE
ROR1	ENSG00000185483	-1.82982	-0.8717	0.03205	-3.32386	-1.73286	1.89024e-11	TRUE
CSF2RA	ENSG00000198223	-1.83563	-0.876277	1	4.94698	2.30655	0.00292	TRUE
COL18A1	ENSG00000182871	-1.90571	-0.930329	0.00103	-2.60386	-1.38065	0	TRUE
AOAH	ENSG00000136250	-2.04966	-1.03538	1	5.07277	2.34277	0.0058	TRUE
FBXL7	ENSG00000183580	-2.06224	-1.04421	1	1.47206	0.557832	0.00144	TRUE
CUX2	ENSG00000111249	-2.09952	-1.07006	1	-3.06893	-1.61773	7.78883e-05	TRUE
ARRDC4	ENSG00000140450	-2.1418	-1.09882	0.00732	-3.63779	-1.86306	0	TRUE
TEX15	ENSG00000133863	-2.14754	-1.10269	1	-3.06258	-1.61475	0.01558	TRUE
KLF2	ENSG00000127528	-2.16527	-1.11455	1	14.7347	3.88114	1.57786e-09	TRUE
MPV17L	ENSG00000156968	-2.18311	-1.12639	0	-4.82643	-2.27096	0.00611	TRUE
MAP2K6	ENSG00000108984	-2.38843	-1.25606	1	2.98903	1.57968	8.80217e-05	TRUE
FGFR2	ENSG00000066468	-2.41352	-1.27114	0.03641	-3.86766	-1.95146	0	TRUE
THUMPD3	ENSG00000134077	-2.54691	-1.34875	0.01538	-1.30726	-0.38655	0.00048439	TRUE
KLHL4	ENSG00000102271	-2.66533	-1.41431	0.000474988	-4.57397	-2.19345	1.72687e-05	TRUE
KCNK3	ENSG00000171303	-2.79678	-1.48377	1	2.57376	1.36388	0	TRUE
ALDH3A1	ENSG00000108602	-2.89659	-1.53436	1	-2.44231	-1.28825	0.000256428	TRUE
FAM198B	ENSG00000164125	-3.39362	-1.76283	0.0165	-2.75232	-1.46065	5.84226e-09	TRUE
TGFB2	ENSG00000092969	-3.90318	-1.96465	1	-1.3935	-0.478709	1.51402e-05	TRUE
PRDX2	ENSG00000167815	-4.92961	-2.30147	1	-1.55752	-0.639247	0.00173	TRUE
NDN	ENSG00000182636	-7.29299	-2.86651	1	-2.16847	-1.11668	1.02347e-05	TRUE
FAM78B	ENSG00000188859	-11.2654	-3.49383	1	3.04337	1.60567	0.000894138	TRUE
CADM1	ENSG00000182985	-11.7403	-3.5534	1	2.29429	1.19805	1.60012e-08	TRUE
ANKRD33	ENSG00000167612				15.3019	3.93564	0.00317	TRUE
ID4	ENSG00000172201				10.3955	3.37788	0	TRUE
DEFB1	ENSG00000164825				4.06484	2.0232	1.5007e-15	TRUE
